# Supplementary material for: Cannabis sativa extracts inhibit LDL oxidation and the formation of foam cells in vitro, acting as potential multi-step inhibitors of atherosclerosis development
Source: PLoS One. 2024 Dec 20;19(12):e0310777. doi: 10.1371/journal.pone.0310777 (PMC11661628; doi:10.1371/journal.pone.0310777)
Supplement: S1 File — (ZIP) [file pone.0310777.s014.zip]

Archive with 6 entries (6 files):
- Figure 2.xlsx
- Figure 3.xlsx
- Figure 4.xlsx
- Figure 5.xlsx
- Figure 6.xlsx
- Figure 7.xlsx
