# Supplementary material for: Cannabis sativa extracts inhibit LDL oxidation and the formation of foam cells in vitro, acting as potential multi-step inhibitors of atherosclerosis development
Source: PLoS One. 2024 Dec 20;19(12):e0310777. doi: 10.1371/journal.pone.0310777 (PMC11661628; doi:10.1371/journal.pone.0310777)
Supplement: S1 File — (ZIP) [file pone.0310777.s014.zip › Figure 2.xlsx]

## Sheet: A
PANEL A
	E1 0 µg/mL				E1 0.5 µg/mL				E1 1.0 µg/mL				E1 1.5 µg/mL				E1 2.0 µg/mL				E1 2.5 µg/mL				E1 3.0 µg/mL				E1 3.5 µg/mL
	ABS 234 nm				ABS 234 nm				ABS 234 nm				ABS 234 nm				ABS 234 nm				ABS 234 nm				ABS 234 nm				ABS 234 nm
Time (min)	n = 1	n = 2	n = 3		n = 1	n = 2	n = 3		n = 1	n = 2	n = 3		n = 1	n = 2	n = 3		n = 1	n = 2	n = 3		n = 1	n = 2	n = 3		n = 1	n = 2	n = 3		n = 1	n = 2	n = 3
0	0.495332	0.499917	0.497887		0.518699	0.522339	0.542721		0.504993	0.517469	0.544912		0.551952	0.545454	0.538738		0.532434	0.550306	0.580457		0.551301	0.55708	0.581462		0.561058	0.569976	0.583724		0.553679	0.566703	0.592871
1.99983	0.502489	0.50898	0.508015		0.529192	0.532916	0.552888		0.514336	0.525916	0.5554		0.561133	0.555315	0.54938		0.542405	0.559094	0.588523		0.559754	0.566231	0.592262		0.569719	0.578105	0.594199		0.560313	0.573657	0.598957
3.99983	0.5115	0.516245	0.516869		0.536862	0.541098	0.560692		0.522295	0.533322	0.564825		0.56913	0.56297	0.558468		0.550106	0.567212	0.597992		0.567635	0.574586	0.599465		0.577063	0.584834	0.600661		0.567597	0.579881	0.605965
5.99983	0.51978	0.522876	0.525089		0.543875	0.548497	0.568375		0.529739	0.540729	0.572809		0.575759	0.570353	0.566142		0.557921	0.57454	0.606469		0.574696	0.581477	0.607104		0.584369	0.592076	0.60794		0.572117	0.585345	0.611659
7.99983	0.526975	0.530002	0.533703		0.550865	0.556167	0.576197		0.536528	0.547671	0.580086		0.582164	0.577136	0.572955		0.565052	0.581327	0.615091		0.58165	0.589057	0.614166		0.591114	0.598923	0.614818		0.578764	0.590175	0.616625
9.99983	0.533289	0.535863	0.540206		0.557275	0.562611	0.583402		0.543297	0.554296	0.586946		0.587728	0.584152	0.579132		0.571138	0.587574	0.621497		0.587921	0.595467	0.620347		0.597154	0.60577	0.622108		0.58286	0.595507	0.621974
11.9998	0.539566	0.541802	0.546244		0.562892	0.568266	0.589996		0.549179	0.56012	0.593131		0.594337	0.590072	0.586665		0.57757	0.593399	0.627883		0.592843	0.600474	0.625675		0.601316	0.609753	0.626432		0.587098	0.59831	0.625567
13.9998	0.544855	0.547201	0.551119		0.567125	0.573562	0.594784		0.553655	0.564903	0.597297		0.596966	0.594533	0.590394		0.58224	0.598064	0.630977		0.596529	0.604706	0.629358		0.605104	0.613665	0.629949		0.592293	0.600732	0.628883
15.9998	0.549049	0.551434	0.554324		0.57151	0.57793	0.599391		0.557725	0.568755	0.601665		0.600465	0.59884	0.594132		0.585813	0.601071	0.634331		0.599334	0.607254	0.632781		0.607341	0.61656	0.632453		0.593162	0.602862	0.630882
17.9998	0.554104	0.555813	0.557967		0.575445	0.582021	0.603283		0.561439	0.572532	0.605627		0.603994	0.603021	0.597908		0.589409	0.604955	0.638889		0.602046	0.611215	0.636753		0.61089	0.619128	0.636162		0.595319	0.60644	0.634656
19.9998	0.558782	0.559524	0.561514		0.579147	0.585254	0.606629		0.56477	0.57591	0.608383		0.607187	0.606755	0.601353		0.592925	0.608387	0.641217		0.604388	0.613716	0.639072		0.615663	0.621687	0.639062		0.59941	0.609862	0.637643
21.9998	0.561778	0.563505	0.564815		0.58333	0.588151	0.609824		0.567563	0.578554	0.612299		0.609665	0.609186	0.603555		0.595355	0.611122	0.644249		0.607333	0.616162	0.642504		0.6176	0.624505	0.641574		0.599883	0.614052	0.642817
23.9998	0.561991	0.568873	0.571153		0.5876	0.591234	0.613311		0.570919	0.581208	0.615511		0.612781	0.611449	0.606395		0.598603	0.613604	0.647223		0.610763	0.618935	0.644603		0.618077	0.62669	0.643849		0.600871	0.616835	0.646874
25.9998	0.565277	0.573912	0.581616		0.591281	0.593343	0.615728		0.573727	0.583473	0.61854		0.614846	0.614112	0.6082		0.600117	0.615254	0.650693		0.613638	0.621029	0.646763		0.618555	0.6288	0.645628		0.602142	0.618624	0.648363
27.9998	0.571175	0.576309	0.586398		0.595165	0.596142	0.619795		0.575538	0.585607	0.620819		0.616966	0.616216	0.61024		0.602598	0.616825	0.652562		0.613455	0.622591	0.648493		0.619204	0.630367	0.647427		0.602102	0.619456	0.648559
29.9998	0.573014	0.57726	0.589731		0.597298	0.599356	0.624574		0.578057	0.588548	0.624436		0.621125	0.618933	0.613719		0.606073	0.61908	0.655083		0.613876	0.625388	0.651508		0.621147	0.633494	0.650375		0.60366	0.620119	0.648589
31.9998	0.571882	0.579593	0.588733		0.598532	0.601549	0.627589		0.578396	0.590523	0.626965		0.624121	0.620904	0.614586		0.608524	0.620677	0.657053		0.615039	0.626798	0.65299		0.622644	0.635904	0.651644		0.605507	0.62103	0.649056
33.9998	0.575265	0.582574	0.588919		0.598037	0.603885	0.632354		0.579568	0.591789	0.629692		0.623885	0.623048	0.616517		0.60823	0.62189	0.659073		0.6158	0.628592	0.654108		0.62494	0.640207	0.653995		0.606788	0.621569	0.649428
35.9998	0.579332	0.586146	0.590466		0.597106	0.606453	0.632608		0.580078	0.593433	0.633306		0.623668	0.624741	0.617927		0.607428	0.623422	0.661323		0.617426	0.630069	0.656278		0.626775	0.640817	0.656354		0.605227	0.622247	0.65027
37.9998	0.582943	0.59005	0.593906		0.597527	0.610979	0.633641		0.581452	0.594962	0.635392		0.624707	0.626438	0.619366		0.60728	0.626095	0.66284		0.620191	0.632295	0.658279		0.626715	0.640264	0.65874		0.606052	0.622622	0.65071
39.9998	0.587173	0.593685	0.597318		0.598958	0.614022	0.634539		0.583234	0.596483	0.63522		0.624544	0.627751	0.621595		0.607513	0.625984	0.665114		0.621394	0.634702	0.65931		0.626713	0.639051	0.660528		0.609005	0.623592	0.651639
41.9998	0.591631	0.597237	0.60077		0.600773	0.613785	0.637871		0.585894	0.598658	0.636215		0.627014	0.628626	0.622381		0.609274	0.6275	0.667329		0.620493	0.637717	0.659839		0.626672	0.63907	0.660937		0.606936	0.623246	0.652005
43.9998	0.5965	0.600818	0.604791		0.601837	0.612838	0.638858		0.587255	0.601306	0.638432		0.629455	0.629959	0.62498		0.611134	0.628959	0.668085		0.620742	0.637833	0.660713		0.626954	0.638863	0.661022		0.60754	0.624417	0.652454
45.9998	0.601782	0.605195	0.608736		0.603121	0.613274	0.638678		0.587654	0.603745	0.639247		0.629289	0.631243	0.626146		0.611711	0.631577	0.668796		0.621194	0.637024	0.661614		0.627728	0.639289	0.659799		0.607702	0.624461	0.653291
47.9998	0.608218	0.609633	0.61316		0.604353	0.614811	0.639272		0.586958	0.604086	0.639827		0.628475	0.633004	0.626158		0.611536	0.631611	0.668815		0.62176	0.636855	0.661832		0.628413	0.639913	0.659563		0.611352	0.624724	0.653226
49.9998	0.615408	0.614962	0.618214		0.605974	0.616349	0.640791		0.587313	0.603317	0.640784		0.628701	0.634942	0.627794		0.610819	0.634436	0.669138		0.622329	0.637525	0.661307		0.628469	0.640683	0.660425		0.608538	0.625498	0.654259
51.9998	0.622707	0.620698	0.62364		0.607754	0.61752	0.642204		0.588477	0.603732	0.64175		0.629225	0.636352	0.628235		0.610893	0.633245	0.670629		0.622776	0.636653	0.661291		0.628775	0.640842	0.660736		0.608848	0.625334	0.654446
53.9998	0.63172	0.627514	0.629352		0.608967	0.619358	0.643596		0.589093	0.603834	0.643208		0.629848	0.635679	0.628773		0.61115	0.63208	0.672476		0.622896	0.637086	0.661739		0.629125	0.641354	0.661294		0.609726	0.625722	0.654831
55.9998	0.641425	0.634703	0.636018		0.610577	0.62121	0.64486		0.58998	0.604867	0.644504		0.630742	0.635972	0.628563		0.611212	0.632435	0.673104		0.623569	0.637778	0.662293		0.629628	0.641928	0.661709		0.609867	0.626737	0.655126
57.9998	0.653401	0.642988	0.643564		0.612268	0.622374	0.646631		0.590823	0.605833	0.645428		0.631133	0.635739	0.628766		0.611975	0.631911	0.673855		0.623909	0.638725	0.662583		0.630227	0.642597	0.662274		0.609932	0.627305	0.655129
59.9998	0.668447	0.653857	0.653204		0.614637	0.625582	0.648744		0.59224	0.60785	0.648435		0.633372	0.63683	0.630478		0.613247	0.633307	0.674932		0.625204	0.640074	0.663768		0.631341	0.643716	0.663212		0.611147	0.627521	0.656166
61.9998	0.68142	0.663849	0.662939		0.616827	0.62717	0.650793		0.593767	0.608976	0.649008		0.633816	0.637767	0.631096		0.614289	0.634371	0.674585		0.625917	0.640922	0.664039		0.63178	0.644418	0.663617		0.611268	0.628067	0.656473
63.9998	0.697593	0.676125	0.674707		0.6192	0.628822	0.651743		0.594896	0.610185	0.650099		0.634778	0.639007	0.631296		0.615047	0.635395	0.676113		0.626166	0.641227	0.664953		0.63233	0.644752	0.663934		0.611287	0.628056	0.657343
65.9998	0.713999	0.689286	0.686397		0.622149	0.631593	0.65317		0.595972	0.611195	0.651514		0.635978	0.640041	0.632317		0.615479	0.635806	0.675928		0.626472	0.641977	0.665112		0.632453	0.644886	0.664451		0.612042	0.628228	0.656659
67.9998	0.731719	0.703609	0.699968		0.624796	0.633911	0.655144		0.596807	0.612181	0.652776		0.636375	0.641319	0.633377		0.615895	0.636502	0.677313		0.626755	0.641942	0.665668		0.632956	0.644816	0.664583		0.611824	0.628835	0.657172
69.9998	0.749973	0.719861	0.71504		0.62806	0.636173	0.65724		0.597275	0.613163	0.653644		0.637448	0.642495	0.633949		0.616367	0.636852	0.677728		0.627598	0.642524	0.666054		0.633317	0.645234	0.665112		0.612755	0.62897	0.657614
71.9998	0.768897	0.736334	0.73157		0.633057	0.63934	0.659927		0.598747	0.614071	0.655429		0.638589	0.642643	0.634742		0.617018	0.637567	0.678663		0.627914	0.643163	0.666532		0.633682	0.645665	0.665503		0.61265	0.629349	0.65767
73.9998	0.78783	0.754188	0.748375		0.635721	0.642826	0.662047		0.600578	0.615267	0.65616		0.639171	0.643399	0.635726		0.617376	0.638289	0.679129		0.628072	0.643838	0.667251		0.633711	0.64638	0.665763		0.613361	0.629136	0.657757
75.9998	0.807751	0.772352	0.766849		0.640419	0.647228	0.664394		0.60187	0.616935	0.657689		0.640495	0.643529	0.636677		0.61847	0.639118	0.680818		0.628864	0.644297	0.66776		0.634187	0.646575	0.666219		0.613144	0.629911	0.65839
77.9998	0.825765	0.791366	0.785494		0.645916	0.651708	0.667639		0.603252	0.618084	0.658961		0.641392	0.644597	0.637582		0.618721	0.639655	0.681383		0.628865	0.644901	0.668088		0.634279	0.646996	0.666616		0.613211	0.629398	0.658364
79.9998	0.844481	0.80997	0.80391		0.651833	0.657053	0.671043		0.604494	0.619466	0.660372		0.64178	0.645235	0.638416		0.619474	0.640746	0.683465		0.629608	0.645172	0.668716		0.634632	0.647119	0.666579		0.61391	0.629976	0.658601
81.9998	0.862384	0.829303	0.823967		0.658919	0.663181	0.675279		0.606403	0.621158	0.662259		0.643046	0.646336	0.639358		0.619948	0.640704	0.682985		0.630016	0.645962	0.669219		0.635167	0.647615	0.666975		0.614069	0.63	0.658774
83.9998	0.879134	0.848136	0.842176		0.667348	0.670127	0.679484		0.608267	0.622742	0.663722		0.644081	0.647791	0.640217		0.620575	0.641563	0.68366		0.630695	0.646222	0.66959		0.635783	0.647903	0.667922		0.613989	0.629986	0.658993
85.9998	0.895641	0.866544	0.861993		0.676747	0.678541	0.684736		0.610202	0.624903	0.665848		0.64478	0.648916	0.641264		0.621657	0.642564	0.684264		0.630822	0.647041	0.67034		0.635827	0.648323	0.668032		0.614157	0.630523	0.659896
87.9998	0.9106	0.884669	0.880161		0.687004	0.687068	0.691068		0.612977	0.626861	0.667571		0.646344	0.650259	0.642499		0.622226	0.644407	0.686634		0.631433	0.64796	0.671116		0.636405	0.648734	0.668301		0.61461	0.630913	0.659619
89.9998	0.926997	0.903361	0.899638		0.700193	0.699014	0.698741		0.61675	0.630754	0.671487		0.649938	0.653429	0.645149		0.624477	0.645074	0.687308		0.633293	0.64964	0.672517		0.637936	0.650382	0.670295		0.61637	0.632258	0.661307
91.9998	0.938705	0.918878	0.915782		0.71251	0.71008	0.705902		0.619775	0.632831	0.673439		0.650659	0.6557	0.646374		0.625236	0.646171	0.687836		0.633746	0.650368	0.673419		0.638374	0.650736	0.670536		0.616343	0.632643	0.661521
93.9998	0.950506	0.934313	0.932762		0.725783	0.721802	0.714638		0.622903	0.635373	0.676128		0.65191	0.657406	0.647807		0.626363	0.646908	0.690857		0.634154	0.651588	0.673515		0.638876	0.651052	0.671277		0.617241	0.632761	0.662545
95.9998	0.960665	0.94837	0.948129		0.740323	0.735304	0.724068		0.626219	0.638865	0.678385		0.653913	0.659367	0.64981		0.62698	0.647552	0.690087		0.634999	0.651732	0.674416		0.639581	0.651588	0.671749		0.617306	0.633201	0.662651
97.9998	0.970521	0.962091	0.962013		0.755494	0.749091	0.734327		0.629805	0.641825	0.682223		0.655102	0.660531	0.650815		0.627636	0.648821	0.690619		0.635533	0.65236	0.675232		0.639661	0.652284	0.672049		0.617685	0.63345	0.662774
99.9998	0.979207	0.97439	0.975782		0.771895	0.764243	0.746427		0.634197	0.645168	0.685228		0.657262	0.66199	0.652703		0.628985	0.649866	0.691669		0.636517	0.653485	0.676219		0.640451	0.652816	0.67266		0.617894	0.634008	0.663158
102	0.986965	0.985922	0.987752		0.788889	0.78031	0.758667		0.638537	0.649194	0.688811		0.659067	0.664276	0.654227		0.630264	0.651057	0.693488		0.637223	0.654529	0.676837		0.640627	0.65337	0.67381		0.618397	0.634415	0.663172
104	0.993333	0.996397	0.999167		0.806294	0.797138	0.772173		0.643729	0.653668	0.693284		0.661569	0.666829	0.656918		0.631224	0.652311	0.696712		0.637919	0.655402	0.677932		0.641644	0.654227	0.674306		0.619143	0.635168	0.664085
106	0.998775	1.00566	1.01004		0.824398	0.814708	0.786713		0.64924	0.658753	0.697329		0.664022	0.669799	0.658535		0.632476	0.653211	0.69608		0.638791	0.656312	0.678674		0.641808	0.654659	0.674545		0.619363	0.635718	0.664708
108	1.00321	1.01369	1.01871		0.842454	0.832471	0.80215		0.65516	0.663847	0.702524		0.66603	0.672538	0.661215		0.633493	0.654891	0.697294		0.639197	0.657435	0.679744		0.642316	0.655262	0.675304		0.619665	0.63574	0.665018
110	1.00645	1.02057	1.02676		0.86071	0.850561	0.818385		0.661447	0.669333	0.707642		0.669212	0.674398	0.663295		0.634832	0.656768	0.698745		0.64048	0.658645	0.680191		0.643327	0.655813	0.675798		0.619924	0.636102	0.665153
112	1.00901	1.02598	1.03364		0.878318	0.868419	0.834199		0.667896	0.675227	0.713257		0.671542	0.675958	0.665743		0.636229	0.656768	0.700411		0.641002	0.659252	0.681091		0.644043	0.656428	0.676262		0.621388	0.636384	0.665379
114	1.01143	1.03111	1.03991		0.896133	0.886878	0.851919		0.675723	0.681835	0.719454		0.674766	0.679234	0.668655		0.637852	0.657914	0.702503		0.64145	0.66034	0.681863		0.644568	0.657076	0.676785		0.622163	0.636709	0.665882
116	1.01297	1.03494	1.04502		0.913437	0.904629	0.869792		0.682988	0.688624	0.726535		0.677894	0.682053	0.671164		0.639147	0.659137	0.702979		0.642177	0.661666	0.682591		0.645209	0.657888	0.678049		0.623113	0.637121	0.666211
118	1.01313	1.0384	1.04929		0.930501	0.922643	0.887272		0.691546	0.696271	0.733917		0.681301	0.685399	0.67434		0.640766	0.660829	0.706001		0.643454	0.662488	0.683574		0.645472	0.658111	0.677941		0.623695	0.637248	0.66671
120	1.01455	1.0409	1.05351		0.946428	0.940025	0.906494		0.700607	0.704276	0.741957		0.684926	0.689157	0.677689		0.642493	0.662299	0.706705		0.644033	0.664068	0.684462		0.646164	0.658545	0.678932		0.624206	0.637585	0.66715
122	1.01377	1.04228	1.05578		0.96191	0.956979	0.925012		0.710423	0.71277	0.750432		0.688735	0.693213	0.681067		0.643456	0.663699	0.708734		0.645301	0.665422	0.68575		0.646906	0.659405	0.679542		0.625284	0.638223	0.667637
124	1.01313	1.04363	1.05746		0.976316	0.973104	0.94361		0.7209	0.721998	0.75971		0.692937	0.697734	0.684818		0.645358	0.665351	0.710853		0.646473	0.666501	0.687244		0.64748	0.66053	0.680164		0.626321	0.638309	0.667871
126	1.01171	1.04402	1.05906		0.989666	0.98848	0.961885		0.732353	0.731698	0.769159		0.697476	0.702241	0.68861		0.647917	0.667258	0.71268		0.647422	0.667785	0.687869		0.648171	0.661874	0.681145		0.625803	0.6388	0.668275
128	1.01089	1.04415	1.0601		1.0025	1.00336	0.980101		0.742541	0.741902	0.780074		0.702136	0.706696	0.693003		0.649174	0.668716	0.714674		0.648257	0.669356	0.688643		0.64964	0.661717	0.681432		0.626452	0.639699	0.669211
130	1.00806	1.0438	1.05975		1.014	1.01668	0.997958		0.754261	0.75271	0.790744		0.707556	0.711976	0.697671		0.651524	0.670747	0.718987		0.64954	0.670606	0.690141		0.649801	0.662256	0.682624		0.633271	0.639834	0.669458
132	1.00607	1.04293	1.05958		1.02443	1.02959	1.01537		0.766269	0.764405	0.80215		0.712901	0.71878	0.70275		0.653648	0.672509	0.719488		0.650625	0.671819	0.691206		0.650718	0.663372	0.683556		0.627182	0.64019	0.669896
134	1.00403	1.04216	1.05917		1.03394	1.04141	1.03176		0.778828	0.776168	0.814756		0.718499	0.724807	0.707275		0.655899	0.674888	0.721457		0.65178	0.673665	0.692552		0.651551	0.664353	0.684246		0.627895	0.640965	0.670961
136	1.00173	1.04033	1.05773		1.04267	1.05178	1.0475		0.791964	0.788137	0.828012		0.72446	0.731199	0.712963		0.658523	0.67707	0.724781		0.653355	0.675673	0.693827		0.652448	0.664683	0.684751		0.628033	0.641324	0.67105
138	0.998888	1.03899	1.05663		1.04995	1.06144	1.06275		0.805254	0.800948	0.842071		0.73104	0.738008	0.718966		0.66123	0.679501	0.72759		0.654345	0.677078	0.695348		0.653055	0.665353	0.686003		0.628471	0.641602	0.671509
140	0.996123	1.03699	1.055		1.05655	1.07	1.07666		0.818576	0.814088	0.855357		0.737532	0.744941	0.7249		0.663601	0.682021	0.729842		0.655574	0.678846	0.696454		0.654149	0.666264	0.686773		0.62868	0.641976	0.672259
142	0.993438	1.03435	1.05307		1.06149	1.07738	1.08993		0.832072	0.827424	0.869632		0.745095	0.751858	0.731486		0.66624	0.684116	0.732967		0.656976	0.681055	0.697993		0.65472	0.66749	0.68758		0.629543	0.642434	0.672362
144	0.990262	1.03247	1.05082		1.06652	1.08422	1.1017		0.845584	0.841433	0.884907		0.752804	0.759456	0.738503		0.669288	0.68693	0.736405		0.65841	0.682819	0.699772		0.655976	0.668483	0.688727		0.630065	0.642984	0.67321
146	0.986788	1.02973	1.04828		1.06972	1.08956	1.11308		0.858981	0.85497	0.900106		0.760918	0.766768	0.745414		0.672361	0.689318	0.739591		0.65981	0.684956	0.70121		0.656644	0.669328	0.689605		0.630219	0.643254	0.674013
148	0.983944	1.02742	1.04562		1.07345	1.09501	1.12329		0.872915	0.869181	0.915876		0.769423	0.774668	0.753313		0.675442	0.69245	0.743254		0.661245	0.686898	0.702566		0.657935	0.670141	0.690745		0.632661	0.643871	0.674574
150	0.983282	1.02549	1.04323		1.07493	1.09891	1.13266		0.886136	0.883498	0.932393		0.778399	0.783724	0.7614		0.678999	0.695447	0.74694		0.663045	0.689411	0.704687		0.658527	0.671306	0.691864		0.631938	0.644602	0.675001
152	0.97867	1.02192	1.04041		1.07679	1.10212	1.14118		0.89947	0.897094	0.948233		0.787586	0.79293	0.769565		0.682522	0.698504	0.751312		0.664313	0.691934	0.705988		0.659954	0.672333	0.692728		0.632418	0.645204	0.675635
154	0.975	1.01917	1.03717		1.07825	1.10459	1.14857		0.911809	0.911048	0.964736		0.797078	0.802958	0.778445		0.685912	0.701758	0.755526		0.666675	0.694177	0.70819		0.661215	0.673399	0.693746		0.633662	0.645668	0.676444
156	0.971871	1.016	1.03435		1.07821	1.10622	1.15495		0.923925	0.924586	0.980635		0.807302	0.812816	0.787694		0.690277	0.70537	0.7592		0.66813	0.696935	0.710079		0.661988	0.674518	0.694728		0.63393	0.646508	0.677222
158	0.969457	1.01341	1.0315		1.0768	1.10802	1.16143		0.935432	0.938118	0.996899		0.817656	0.823756	0.797319		0.693939	0.708779	0.764741		0.670071	0.699738	0.712439		0.66409	0.675676	0.696603		0.6343	0.647105	0.67789
160	0.966342	1.01047	1.02855		1.07784	1.10871	1.16566		0.94678	0.951127	1.01294		0.8287	0.835039	0.80719		0.698377	0.712711	0.768746		0.672	0.702508	0.714155		0.664182	0.67662	0.697428		0.634482	0.647758	0.678595
162	0.963674	1.00722	1.02551		1.07734	1.10864	1.16954		0.956999	0.963561	1.02853		0.839869	0.846531	0.817697		0.702928	0.716804	0.77409		0.674069	0.705689	0.71646		0.665839	0.678118	0.698871		0.634633	0.648009	0.679628
164	0.960657	1.00476	1.02226		1.07581	1.10886	1.17303		0.968593	0.975627	1.04391		0.850888	0.858208	0.828292		0.707465	0.720717	0.779359		0.676158	0.708273	0.718735		0.667572	0.679402	0.700082		0.63523	0.648783	0.680252
166	0.958187	1.00123	1.01959		1.07393	1.10791	1.17568		0.976023	0.986645	1.05836		0.863383	0.871206	0.839349		0.712601	0.725315	0.784554		0.678635	0.711828	0.721225		0.668565	0.680495	0.701309		0.63603	0.649393	0.680522
168	0.955628	0.998426	1.01625		1.07268	1.10727	1.17774		0.984565	0.997426	1.07292		0.875435	0.884427	0.850827		0.717564	0.729946	0.790636		0.681109	0.714918	0.723571		0.670616	0.681984	0.702811		0.636416	0.650105	0.681719
170	0.952889	0.996062	1.01329		1.0714	1.10633	1.17884		0.992285	1.0075	1.08645		0.887784	0.897027	0.86265		0.722808	0.734528	0.796541		0.683146	0.718749	0.726131		0.671391	0.683663	0.704114		0.637081	0.650868	0.682592
172	0.950682	0.992886	1.0103		1.06874	1.1047	1.18005		0.99964	1.01654	1.09907		0.900452	0.910094	0.874256		0.728469	0.739746	0.803131		0.685977	0.722093	0.728719		0.672756	0.684871	0.705491		0.637918	0.651669	0.683026
174	0.947814	0.990163	1.00727		1.06885	1.10289	1.18091		1.00538	1.0249	1.11226		0.913296	0.923004	0.886582		0.734482	0.745175	0.810468		0.689042	0.725843	0.731615		0.674543	0.686454	0.707355		0.638721	0.652078	0.684227
176	0.945472	0.987389	1.00445		1.06262	1.10081	1.18074		1.01139	1.03267	1.12319		0.925814	0.93641	0.899179		0.740352	0.750133	0.816902		0.691005	0.729903	0.734078		0.676149	0.687908	0.709041		0.639356	0.652741	0.685326
178	0.9425	0.984633	1.00162		1.05999	1.09847	1.18038		1.018	1.03986	1.13405		0.939177	0.949247	0.91166		0.746624	0.755503	0.823758		0.693998	0.734424	0.736971		0.677815	0.689672	0.710794		0.639888	0.65385	0.686452
180	0.941245	0.983005	0.99886		1.05924	1.09658	1.17966		1.0203	1.04648	1.14443		0.951386	0.961598	0.924735		0.753203	0.761422	0.831303		0.697043	0.738283	0.740365		0.679477	0.691375	0.712533		0.640319	0.654712	0.687101
182	0.938092	0.979434	0.996379		1.05376	1.09426	1.178		1.02397	1.05217	1.15346		0.964396	0.973799	0.937457		0.760185	0.767622	0.83915		0.699936	0.742806	0.743524		0.68172	0.693744	0.713959		0.641305	0.655867	0.688402
184	0.93541	0.977215	0.993381		1.05108	1.09176	1.17687		1.02701	1.057	1.16152		0.977038	0.98676	0.950268		0.767359	0.773749	0.84709		0.702886	0.747156	0.746703		0.683007	0.69485	0.716161		0.641912	0.65614	0.688965
186	0.933787	0.974299	0.991101		1.04743	1.08874	1.17532		1.02938	1.06089	1.1689		0.989286	0.999215	0.962705		0.774618	0.780197	0.855546		0.706299	0.752414	0.749928		0.684573	0.69671	0.717669		0.642228	0.657256	0.690594
188	0.932428	0.97237	0.988532		1.04487	1.08673	1.17359		1.03144	1.06469	1.17598		1.00125	1.01191	0.975432		0.782142	0.786946	0.864653		0.709396	0.757342	0.753525		0.686824	0.698359	0.719894		0.643444	0.658253	0.691614
190	0.92937	0.969752	0.986128		1.0436	1.08324	1.17088		1.033	1.06759	1.18166		1.0129	1.02424	0.987993		0.790234	0.794043	0.873128		0.713031	0.762289	0.757448		0.68886	0.700158	0.721609		0.644124	0.659156	0.692738
192	0.926812	0.967798	0.983653		1.03944	1.08043	1.1689		1.03438	1.07001	1.187		1.02381	1.03575	1.00002		0.798251	0.801125	0.882424		0.716595	0.767722	0.761238		0.691099	0.701995	0.723791		0.64478	0.660158	0.693681
194	0.925752	0.965371	0.981262		1.03602	1.07765	1.16664		1.03441	1.07241	1.19116		1.03466	1.04695	1.01166		0.806658	0.808461	0.89197		0.720412	0.773021	0.765065		0.69277	0.704399	0.725976		0.645602	0.661091	0.694902
196	0.923995	0.963145	0.979039		1.03292	1.07442	1.16362		1.03518	1.07339	1.19563		1.04485	1.05885	1.0225		0.815582	0.8164	0.901751		0.724102	0.778824	0.76923		0.695615	0.706242	0.728092		0.646154	0.661848	0.696441
198	0.922359	0.961203	0.976896		1.03017	1.07168	1.1608		1.03407	1.07398	1.19821		1.05452	1.06926	1.03336		0.824299	0.824424	0.912373		0.728405	0.784558	0.773141		0.697635	0.708014	0.729913		0.647196	0.662703	0.697046
200	0.920694	0.959205	0.974452		1.02684	1.06858	1.15783		1.03371	1.07445	1.20057		1.06375	1.07883	1.04391		0.833361	0.832235	0.922798		0.732154	0.790563	0.777292		0.699423	0.710418	0.732395		0.64814	0.663865	0.69864
202	0.918802	0.956649	0.971899		1.02527	1.06521	1.15485		1.03262	1.07433	1.20216		1.07209	1.08684	1.05374		0.842597	0.840146	0.933244		0.736458	0.796288	0.781311		0.701555	0.712886	0.734929		0.648646	0.664511	0.699637
204	0.916986	0.95465	0.970248		1.02186	1.06245	1.15148		1.03104	1.07373	1.20387		1.08011	1.09509	1.06312		0.851953	0.848827	0.944474		0.740965	0.802784	0.786131		0.704164	0.715581	0.73652		0.65023	0.665918	0.700865
206	0.914938	0.952814	0.968266		1.01889	1.05969	1.14871		1.02997	1.07336	1.20436		1.0867	1.10254	1.07164		0.861658	0.857572	0.955423		0.74547	0.809659	0.791022		0.706307	0.717116	0.739092		0.650923	0.666512	0.70226
208	0.913529	0.951398	0.966303		1.0183	1.0563	1.14553		1.02788	1.07243	1.205		1.09358	1.10962	1.08013		0.871009	0.866259	0.966988		0.750027	0.816525	0.795915		0.709117	0.7196	0.741698		0.652036	0.667902	0.703601
210	0.913438	0.95029	0.964916		1.01285	1.05368	1.14261		1.02596	1.07159	1.205		1.10003	1.11602	1.08705		0.881626	0.875478	0.978489		0.754944	0.823117	0.800976		0.711556	0.721897	0.744434		0.653674	0.668871	0.705019
212	0.911134	0.948134	0.963044		1.01027	1.051	1.13929		1.02419	1.06996	1.20417		1.10536	1.12266	1.0944		0.891377	0.88419	0.991016		0.76012	0.830158	0.805867		0.714322	0.724815	0.74673		0.657855	0.670155	0.706101
214	0.909736	0.947031	0.961913		1.00766	1.04802	1.13602		1.02187	1.06833	1.2032		1.11002	1.12769	1.10099		0.901547	0.893494	1.00478		0.765165	0.837536	0.811534		0.71727	0.727293	0.749769		0.655593	0.671327	0.707708
216	0.908864	0.945367	0.960171		1.00442	1.04555	1.13296		1.01989	1.06633	1.2027		1.11425	1.1305	1.10642		0.91153	0.902932	1.01501		0.770952	0.844864	0.817447		0.720117	0.730929	0.752679		0.65661	0.672767	0.709473
218	0.908019	0.944211	0.958265		1.0021	1.04328	1.12982		1.01736	1.06475	1.20126		1.11796	1.13446	1.11104		0.921496	0.912131	1.02681		0.776684	0.852377	0.822871		0.723097	0.732734	0.755525		0.658022	0.67378	0.710824
220	0.906876	0.942494	0.957119		1.00119	1.04047	1.12691		1.01535	1.0624	1.19961		1.12072	1.13769	1.11567		0.931127	0.921465	1.0398		0.78256	0.859747	0.829073		0.726426	0.735883	0.758509		0.659294	0.67523	0.712708
222	0.905662	0.941058	0.955334		0.996973	1.03747	1.12418		1.01244	1.06032	1.19761		1.12422	1.14034	1.11965		0.940982	0.93069	1.05119		0.788393	0.867836	0.835263		0.72927	0.738683	0.761786		0.660676	0.676337	0.714292
224	0.905068	0.940104	0.95373		0.995615	1.0354	1.12124		1.01017	1.05783	1.19576		1.12533	1.14306	1.12295		0.951025	0.939967	1.06289		0.794343	0.875363	0.84171		0.732934	0.741633	0.765246		0.662119	0.67786	0.715874
226	0.903968	0.938695	0.952978		0.992359	1.03281	1.11826		1.00765	1.0555	1.19321		1.12698	1.1457	1.12576		0.959774	0.94925	1.07516		0.800952	0.8833	0.848138		0.736458	0.744963	0.768304		0.663496	0.679197	0.716968
228	0.903436	0.937582	0.951279		0.991107	1.0308	1.11542		1.00498	1.05332	1.19083		1.12797	1.14712	1.12804		0.969391	0.95824	1.08704		0.807581	0.891743	0.85469		0.739838	0.748318	0.771832		0.665081	0.680676	0.719325
230	0.903442	0.936253	0.950044		0.988605	1.02842	1.11242		1.00249	1.05086	1.18828		1.1286	1.14686	1.12976		0.978523	0.967248	1.09841		0.814544	0.899644	0.86187		0.743449	0.752547	0.775124		0.66591	0.681981	0.720614
232	0.902989	0.935498	0.949422		0.989605	1.02607	1.10912		1.00005	1.04819	1.18625		1.12897	1.14693	1.13129		0.98713	0.976006	1.10968		0.82133	0.907671	0.868598		0.746981	0.755165	0.778958		0.667619	0.682926	0.722734
234	0.902004	0.934387	0.948262		0.984263	1.02393	1.10637		0.997166	1.04531	1.18308		1.12972	1.14683	1.13191		0.995125	0.984377	1.12104		0.828337	0.915602	0.876157		0.750891	0.7587	0.78259		0.668921	0.684858	0.724533
236	0.901031	0.933553	0.947642		0.982663	1.02182	1.10357		0.995362	1.04289	1.18058		1.12851	1.14628	1.1329		1.00331	0.992684	1.13175		0.835662	0.924162	0.883553		0.754835	0.762106	0.786253		0.670849	0.686428	0.726203
238	0.900406	0.932501	0.946548		0.981268	1.01941	1.10122		0.992425	1.04023	1.17734		1.12766	1.14574	1.13274		1.01039	1.00057	1.14211		0.843117	0.932023	0.891648		0.758884	0.766228	0.790107		0.672195	0.688027	0.728089
240	0.901045	0.931757	0.945353		0.979428	1.0175	1.09839		0.990034	1.0374	1.17404		1.12671	1.14434	1.13296		1.01731	1.00809	1.15151		0.850744	0.93998	0.899377		0.762887	0.769856	0.793837		0.673664	0.690118	0.730025
242	0.899584	0.930735	0.944331		0.976981	1.01556	1.09576		0.987356	1.03472	1.17114		1.12544	1.14351	1.13182		1.02385	1.01562	1.16145		0.85807	0.947972	0.907266		0.767081	0.773713	0.797968		0.675652	0.691026	0.731943
244	0.898809	0.930257	0.943785		0.97537	1.01394	1.09355		0.984711	1.032	1.16864		1.12418	1.14172	1.13111		1.02998	1.0229	1.1701		0.866288	0.955852	0.915742		0.771832	0.777953	0.802634		0.67728	0.692721	0.734248
246	0.899228	0.930396	0.94313		0.974982	1.01234	1.09116		0.982387	1.02969	1.16528		1.1224	1.14081	1.12994		1.03599	1.02945	1.17839		0.874678	0.963873	0.924117		0.776531	0.781845	0.806817		0.678888	0.694515	0.736336
248	0.898675	0.929705	0.942343		0.972109	1.01036	1.08859		0.979691	1.02684	1.1625		1.12021	1.14077	1.12913		1.04066	1.03622	1.18656		0.882977	0.971408	0.932586		0.781005	0.786286	0.811208		0.680637	0.696046	0.73863
250	0.898459	0.928751	0.941936		0.970644	1.00881	1.08621		0.977294	1.0243	1.15938		1.11841	1.13749	1.12759		1.0452	1.04244	1.19368		0.891111	0.97972	0.941502		0.785651	0.790941	0.815768		0.682466	0.698034	0.740499
252	0.898292	0.928493	0.94096		0.969859	1.00746	1.0843		0.975033	1.0216	1.15623		1.116	1.13472	1.12565		1.04922	1.04847	1.20049		0.899376	0.987311	0.950028		0.790532	0.79538	0.820825		0.684488	0.699907	0.74275
254	0.898261	0.928384	0.940897		0.967595	1.00575	1.08204		0.972832	1.01911	1.15286		1.11383	1.1324	1.12385		1.05236	1.0541	1.2073		0.908802	0.994739	0.959129		0.795399	0.799932	0.825516		0.686082	0.701572	0.745313
256	0.898994	0.92803	0.939663		0.966163	1.00443	1.08019		0.96981	1.01637	1.14987		1.11115	1.13019	1.12163		1.05557	1.05914	1.21246		0.916631	1.002	0.968829		0.800907	0.804519	0.83069		0.68787	0.703444	0.747533
258	0.902238	0.927874	0.939724		0.965223	1.00367	1.07805		0.967523	1.01427	1.14727		1.10859	1.12752	1.11966		1.05791	1.06426	1.21754		0.924634	1.00932	0.977653		0.806362	0.809655	0.835539		0.690095	0.705398	0.750268
260	0.898494	0.927144	0.939068		0.96394	1.00214	1.07582		0.965925	1.0117	1.14405		1.10608	1.12637	1.11735		1.06062	1.06869	1.22246		0.93386	1.0172	0.987424		0.811904	0.814811	0.841187		0.691973	0.707422	0.75294
262	0.898425	0.926015	0.938887		0.962814	1.0008	1.07438		0.96345	1.00928	1.14119		1.10387	1.12453	1.11517		1.06279	1.0731	1.22761		0.942197	1.02366	0.996889		0.817607	0.819946	0.846381		0.694106	0.709669	0.755547
264	0.898526	0.925857	0.938159		0.961808	0.99975	1.07258		0.961181	1.00686	1.13786		1.10104	1.12084	1.11262		1.06385	1.07693	1.23035		0.951176	1.03027	1.00642		0.823306	0.825291	0.851851		0.696012	0.711632	0.757998
266	0.898188	0.925162	0.938063		0.96396	0.998689	1.07081		0.959118	1.00473	1.13593		1.09791	1.11737	1.11031		1.06525	1.08067	1.23334		0.959345	1.03718	1.01602		0.830861	0.831006	0.85794		0.698322	0.713742	0.760681
268	0.898547	0.925042	0.938009		0.959725	0.998353	1.06932		0.956885	1.00296	1.13205		1.09468	1.1144	1.10736		1.06588	1.08393	1.23665		0.967599	1.04323	1.02544		0.835659	0.836334	0.863867		0.700805	0.716297	0.763741
270	0.899927	0.925382	0.937815		0.959061	0.996691	1.06772		0.954869	1.00068	1.12995		1.09198	1.11172	1.10525		1.06631	1.08691	1.23805		0.975641	1.04933	1.03455		0.843104	0.842112	0.869661		0.703055	0.718116	0.766876
272	0.899033	0.925079	0.937575		0.95809	0.995993	1.06602		0.952826	0.998335	1.12712		1.09	1.10894	1.10238		1.06659	1.08989	1.23984		0.983799	1.05552	1.04387		0.847913	0.848105	0.876004		0.705405	0.720728	0.7695
274	0.899422	0.925003	0.937466		0.957826	0.995344	1.0646		0.951029	0.996751	1.12463		1.08671	1.1061	1.09958		1.06593	1.09201	1.24113		0.991854	1.0619	1.05371		0.854446	0.854235	0.881903		0.707704	0.722979	0.772409
276	0.89964	0.925131	0.937182		0.957726	0.994605	1.06346		0.949551	0.994504	1.12224		1.08398	1.10313	1.09687		1.06535	1.09439	1.24193		0.998933	1.06613	1.0625		0.861409	0.86007	0.888773		0.709971	0.725609	0.775751
278	0.900181	0.925411	0.937277		0.956908	0.993945	1.06256		0.947563	0.992746	1.1198		1.08111	1.10054	1.09419		1.06436	1.09613	1.24295		1.00648	1.07178	1.07166		0.868325	0.866538	0.895651		0.712573	0.728286	0.778846
280	0.90012	0.925543	0.93734		0.956288	0.993548	1.06079		0.945998	0.990772	1.11672		1.07838	1.09783	1.09146		1.06306	1.09782	1.24318		1.01353	1.07628	1.08034		0.875021	0.873072	0.902046		0.715406	0.730447	0.782056
282	0.90059	0.925774	0.937497		0.955665	0.99286	1.05987		0.943937	0.989115	1.11454		1.07564	1.09509	1.08898		1.06177	1.09904	1.2424		1.01987	1.0807	1.08886		0.882131	0.880784	0.909449		0.717975	0.733125	0.785413
284	0.900976	0.925797	0.93736		0.955652	0.992469	1.05843		0.942694	0.987262	1.11287		1.07271	1.09203	1.08577		1.06015	1.09999	1.24164		1.02621	1.08522	1.0971		0.889378	0.886231	0.916488		0.72053	0.735681	0.788747
286	0.901509	0.925865	0.937633		0.955086	0.991846	1.05767		0.941607	0.985738	1.11001		1.07001	1.08957	1.08317		1.05821	1.10077	1.2408		1.0319	1.08894	1.105		0.896464	0.893122	0.923613		0.723219	0.738628	0.792126
288	0.902145	0.926335	0.937623		0.953698	0.991538	1.05673		0.939699	0.983859	1.1075		1.06743	1.08694	1.08016		1.05641	1.10162	1.23962		1.03775	1.0923	1.1126		0.903899	0.899742	0.930684		0.72598	0.741479	0.796037
290	0.902846	0.926512	0.937952		0.954041	0.991003	1.0555		0.9383	0.982401	1.10552		1.06473	1.08418	1.07763		1.05508	1.10188	1.23853		1.04303	1.09568	1.11993		0.911531	0.90691	0.938242		0.729124	0.74414	0.799478
292	0.903339	0.926751	0.93842		0.953979	0.990992	1.05471		0.937037	0.981133	1.10323		1.06212	1.08176	1.0749		1.05285	1.10211	1.23655		1.04783	1.09883	1.12668		0.918867	0.913879	0.946044		0.73206	0.747321	0.803195
294	0.90359	0.927158	0.938307		0.953306	0.990867	1.05398		0.935972	0.979647	1.10146		1.05952	1.07902	1.07228		1.05126	1.10174	1.2348		1.05217	1.10127	1.13362		0.926452	0.921078	0.953208		0.735051	0.75019	0.807098
296	0.904454	0.927455	0.938841		0.952935	0.990706	1.05324		0.934867	0.978199	1.09891		1.05699	1.07658	1.06993		1.04906	1.10153	1.2334		1.05609	1.10369	1.14017		0.933811	0.928479	0.961293		0.738582	0.75319	0.811172
298	0.904837	0.927789	0.938791		0.952588	0.990742	1.05248		0.933798	0.976969	1.09766		1.05482	1.07375	1.06692		1.0467	1.10117	1.23102		1.0598	1.10564	1.14565		0.941868	0.935309	0.969525		0.741883	0.756401	0.814992

## Sheet: B
PANEL B
	E2 0 µg/mL				E2 0.5 µg/mL				E2 1.0 µg/mL				E2 1.5 µg/mL				E2 2.0 µg/mL				E2 2.5 µg/mL				E2 3.0 µg/mL				E2 3.5 µg/mL
	ABS 234 nm				ABS 234 nm				ABS 234 nm				ABS 234 nm				ABS 234 nm				ABS 234 nm				ABS 234 nm				ABS 234 nm
Time (min)	n = 1	n = 2	n = 3		n = 1	n = 2	n = 3		n = 1	n = 2	n = 3		n = 1	n = 2	n = 3		n = 1	n = 2	n = 3		n = 1	n = 2	n = 3		n = 1	n = 2	n = 3		n = 1	n = 2	n = 3
0	0.504908	0.514677	0.51408		0.535961	0.535527	0.532171		0.533154	0.533934	0.54313		0.547421	0.545049	0.543251		0.545027	0.550601	0.550046		0.556685	0.561316	0.562352		0.569445	0.572978	0.577756		0.579908	0.593149	0.587051
1.99983	0.514872	0.523433	0.522292		0.544647	0.543246	0.540965		0.54154	0.541479	0.550772		0.55564	0.551913	0.550922		0.552131	0.557057	0.558188		0.564247	0.56748	0.569167		0.576071	0.579749	0.584389		0.58786	0.60068	0.5955
3.99983	0.522353	0.530565	0.530214		0.551605	0.549773	0.547908		0.549198	0.547569	0.557821		0.562974	0.557877	0.557921		0.558426	0.562447	0.565109		0.5708	0.573595	0.575983		0.582265	0.58535	0.590555		0.594506	0.606169	0.601325
5.99983	0.528023	0.536117	0.535699		0.557893	0.555831	0.553539		0.555427	0.553088	0.563541		0.568854	0.56283	0.564031		0.563624	0.568544	0.570785		0.575663	0.578756	0.582497		0.587247	0.5908	0.596165		0.599183	0.611184	0.607969
7.99983	0.533289	0.541104	0.541187		0.56263	0.561233	0.558965		0.560503	0.558607	0.56884		0.573749	0.568149	0.569662		0.568879	0.573585	0.576454		0.580262	0.583955	0.587212		0.591473	0.596062	0.601011		0.603344	0.615596	0.612601
9.99983	0.537468	0.546092	0.546722		0.567079	0.566168	0.563626		0.564693	0.563494	0.573627		0.578704	0.572917	0.57481		0.573249	0.578463	0.581173		0.583865	0.588689	0.592256		0.595624	0.600067	0.605036		0.606809	0.619188	0.617568
11.9998	0.542342	0.550338	0.550772		0.570789	0.570499	0.568098		0.568272	0.567996	0.578326		0.582225	0.577363	0.578851		0.577395	0.582822	0.586029		0.587187	0.592626	0.59618		0.599684	0.60325	0.608666		0.609811	0.622668	0.61956
13.9998	0.54489	0.554626	0.554504		0.573363	0.573779	0.57102		0.571827	0.571188	0.581224		0.585087	0.580951	0.582189		0.580834	0.586441	0.58961		0.589925	0.595902	0.60045		0.603513	0.606919	0.61198		0.611757	0.625654	0.623193
15.9998	0.548354	0.557925	0.558451		0.576616	0.577602	0.574533		0.575267	0.574696	0.584612		0.588529	0.5844	0.586138		0.584024	0.589566	0.592871		0.592233	0.599136	0.603029		0.605533	0.60982	0.615198		0.612003	0.627857	0.626586
17.9998	0.551014	0.560838	0.562342		0.578815	0.580213	0.577136		0.578852	0.577376	0.58793		0.59132	0.587336	0.589732		0.586445	0.592551	0.595512		0.595166	0.601538	0.605391		0.606838	0.612019	0.618351		0.61309	0.631188	0.630394
19.9998	0.552255	0.56382	0.56571		0.581531	0.582606	0.580344		0.580393	0.580377	0.590272		0.595752	0.589647	0.591673		0.588765	0.595495	0.59834		0.597905	0.604146	0.608626		0.608127	0.614516	0.620347		0.61605	0.633158	0.634043
21.9998	0.554547	0.568153	0.568428		0.585106	0.585142	0.582614		0.581033	0.582033	0.592734		0.596871	0.592178	0.594207		0.590692	0.597053	0.600906		0.600324	0.606352	0.611123		0.609294	0.616134	0.623023		0.617376	0.634657	0.633277
23.9998	0.555098	0.571291	0.573084		0.587986	0.587237	0.584939		0.582051	0.584153	0.594981		0.597716	0.594	0.595944		0.592129	0.599259	0.602771		0.601521	0.607889	0.612764		0.610512	0.618248	0.625019		0.617768	0.636204	0.632042
25.9998	0.556434	0.571243	0.576395		0.589924	0.589377	0.58736		0.583006	0.586291	0.596809		0.598903	0.595723	0.598108		0.592829	0.600841	0.605107		0.602155	0.609473	0.61437		0.611612	0.619417	0.626367		0.617914	0.63581	0.630463
27.9998	0.55845	0.570295	0.578454		0.590312	0.590954	0.589567		0.584238	0.588143	0.598612		0.599421	0.596799	0.599875		0.592909	0.60245	0.605982		0.602456	0.610693	0.616326		0.61349	0.620992	0.627744		0.618262	0.634956	0.63062
29.9998	0.564134	0.573994	0.57994		0.593894	0.59566	0.595476		0.589162	0.593487	0.604214		0.60398	0.602226	0.604803		0.596542	0.607044	0.611266		0.606966	0.615054	0.621797		0.617822	0.626197	0.632321		0.621752	0.638591	0.634414
31.9998	0.565706	0.576568	0.580627		0.595395	0.597852	0.596241		0.591081	0.594656	0.605532		0.604779	0.603162	0.606277		0.597119	0.608225	0.612908		0.607827	0.616568	0.62361		0.617834	0.627442	0.63607		0.62214	0.638675	0.634759
33.9998	0.567887	0.57932	0.58238		0.595118	0.600838	0.597935		0.593059	0.595826	0.607228		0.606191	0.604453	0.608586		0.598375	0.609807	0.614521		0.608753	0.617686	0.62467		0.61714	0.628992	0.63711		0.622757	0.63918	0.635427
35.9998	0.569829	0.581655	0.584996		0.595024	0.602174	0.601187		0.59328	0.596193	0.609718		0.60855	0.605498	0.609709		0.599139	0.610617	0.616135		0.608845	0.619299	0.626317		0.617265	0.629824	0.637673		0.622429	0.639789	0.635657
37.9998	0.571778	0.583946	0.587624		0.595582	0.60265	0.606716		0.593353	0.597629	0.61226		0.607945	0.607027	0.611241		0.59929	0.611594	0.618312		0.608916	0.620868	0.628825		0.617289	0.630248	0.636381		0.623452	0.639749	0.635883
39.9998	0.575178	0.586299	0.590218		0.596261	0.60276	0.60702		0.593654	0.598686	0.613441		0.60814	0.608559	0.611889		0.599649	0.612714	0.6183		0.608677	0.622363	0.629355		0.617291	0.630251	0.635974		0.623379	0.640247	0.635926
41.9998	0.577255	0.588401	0.592771		0.597239	0.602814	0.605546		0.593463	0.600324	0.613381		0.607787	0.610167	0.612299		0.599428	0.613881	0.617791		0.608865	0.622888	0.630019		0.617586	0.629711	0.634746		0.623671	0.640373	0.635971
43.9998	0.580305	0.591477	0.59499		0.597831	0.603369	0.605722		0.594296	0.601786	0.612666		0.607374	0.61015	0.613845		0.599869	0.61429	0.618331		0.609191	0.622231	0.630646		0.618281	0.629318	0.634478		0.624073	0.64088	0.636234
45.9998	0.58295	0.593932	0.597682		0.598692	0.604229	0.605996		0.594313	0.601922	0.612432		0.607814	0.609736	0.615304		0.600139	0.615199	0.619452		0.609484	0.621972	0.629713		0.618252	0.629827	0.634042		0.62444	0.640212	0.636551
47.9998	0.586392	0.59702	0.600456		0.600355	0.605331	0.606558		0.595455	0.602211	0.612002		0.608514	0.609956	0.617835		0.600921	0.61571	0.619342		0.610177	0.621669	0.629239		0.61848	0.629567	0.634766		0.625018	0.64119	0.636785
49.9998	0.590315	0.600285	0.604054		0.600776	0.606541	0.607726		0.596637	0.602741	0.612758		0.608275	0.609972	0.622547		0.600909	0.615617	0.619341		0.611205	0.621819	0.628642		0.618929	0.629817	0.634291		0.624851	0.641117	0.636601
51.9998	0.594391	0.60403	0.607799		0.601604	0.608398	0.609358		0.597021	0.6032	0.613575		0.608538	0.610595	0.624351		0.601299	0.615558	0.619589		0.611238	0.622088	0.627989		0.619544	0.630116	0.634699		0.624338	0.641378	0.636713
53.9998	0.598761	0.607971	0.612229		0.60261	0.609345	0.610124		0.597353	0.603909	0.614026		0.609241	0.611616	0.624745		0.601679	0.61561	0.618927		0.611872	0.622187	0.628519		0.620663	0.630403	0.634713		0.62502	0.641198	0.636624
55.9998	0.603939	0.612271	0.616266		0.603511	0.610244	0.611038		0.598062	0.605345	0.615198		0.609524	0.612016	0.623799		0.602226	0.615868	0.620033		0.611366	0.622766	0.628019		0.61956	0.630854	0.635019		0.624715	0.641485	0.637045
57.9998	0.609741	0.61717	0.621602		0.604991	0.611668	0.61209		0.598663	0.60581	0.6162		0.609847	0.612551	0.622856		0.602402	0.615975	0.619352		0.612714	0.622833	0.628036		0.620048	0.630813	0.635136		0.624676	0.641927	0.637181
59.9998	0.616516	0.62264	0.62691		0.605257	0.612174	0.613096		0.598901	0.606221	0.616546		0.609922	0.612515	0.618861		0.602172	0.6159	0.618764		0.612464	0.62287	0.627953		0.619484	0.630896	0.635136		0.624568	0.641315	0.636689
61.9998	0.623242	0.628782	0.633101		0.606131	0.613862	0.614259		0.600103	0.60696	0.616888		0.610973	0.613109	0.616932		0.602766	0.616155	0.619123		0.612022	0.623537	0.628238		0.619555	0.630698	0.634808		0.624721	0.641164	0.637132
63.9998	0.631684	0.635789	0.641158		0.607976	0.614878	0.614792		0.600658	0.607943	0.6182		0.611206	0.613405	0.617245		0.603282	0.616402	0.6197		0.611822	0.623307	0.628418		0.620071	0.630799	0.635367		0.624567	0.641228	0.637357
65.9998	0.640899	0.643482	0.648918		0.609071	0.615863	0.616003		0.601652	0.608952	0.618823		0.611495	0.613759	0.618016		0.603554	0.616659	0.620159		0.61253	0.624299	0.627975		0.61979	0.631393	0.635621		0.62473	0.640942	0.637265
67.9998	0.651236	0.652157	0.658565		0.610248	0.617806	0.617469		0.601901	0.609663	0.619509		0.612095	0.61472	0.618324		0.603997	0.617415	0.620316		0.613104	0.624131	0.628512		0.620788	0.631292	0.63603		0.624815	0.641436	0.636916
69.9998	0.662802	0.661973	0.669321		0.611688	0.619012	0.618426		0.602597	0.610404	0.620115		0.612362	0.615052	0.618569		0.603546	0.617767	0.620505		0.613419	0.624177	0.628737		0.620781	0.631796	0.635726		0.624885	0.641323	0.63727
71.9998	0.675862	0.673083	0.680629		0.613113	0.620368	0.62025		0.603666	0.611046	0.621424		0.61258	0.615711	0.619117		0.604352	0.61784	0.621047		0.613544	0.624645	0.629162		0.620221	0.631642	0.635911		0.624762	0.641142	0.637123
73.9998	0.689635	0.685607	0.694755		0.614726	0.622207	0.621123		0.604302	0.612031	0.621943		0.613142	0.615924	0.618986		0.604635	0.618565	0.621105		0.613379	0.624946	0.629094		0.62083	0.632247	0.635684		0.62486	0.641146	0.637161
75.9998	0.705101	0.69892	0.708317		0.616993	0.624444	0.622953		0.60568	0.613126	0.622669		0.613568	0.616268	0.619617		0.604696	0.618546	0.621252		0.613279	0.6251	0.629686		0.620493	0.631794	0.635965		0.624909	0.641513	0.63718
77.9998	0.721529	0.713257	0.72386		0.618384	0.626221	0.624977		0.60637	0.613837	0.62352		0.61434	0.617051	0.620313		0.605456	0.61917	0.622013		0.614301	0.624885	0.62922		0.621193	0.631788	0.635804		0.624644	0.641088	0.63683
79.9998	0.737982	0.729034	0.739898		0.620761	0.6292	0.626969		0.607549	0.615846	0.624641		0.614422	0.617546	0.620731		0.605609	0.619516	0.621665		0.614342	0.625232	0.629618		0.620777	0.632176	0.636186		0.624756	0.641342	0.637374
81.9998	0.755488	0.745705	0.756775		0.624497	0.631792	0.629453		0.608618	0.616302	0.626032		0.615041	0.617785	0.621427		0.605843	0.619752	0.622225		0.614762	0.625957	0.629781		0.620874	0.632131	0.636331		0.624633	0.64109	0.636828
83.9998	0.772993	0.762433	0.774806		0.627444	0.634998	0.632987		0.609976	0.617428	0.627152		0.615468	0.61848	0.621325		0.6065	0.619876	0.622629		0.614011	0.625422	0.63018		0.621253	0.632484	0.636872		0.624882	0.641291	0.637325
85.9998	0.791839	0.780295	0.792949		0.631798	0.639258	0.635674		0.61154	0.618657	0.628376		0.615949	0.618838	0.621892		0.606471	0.620461	0.622749		0.614091	0.625589	0.630076		0.62164	0.632629	0.636132		0.624321	0.64108	0.636852
87.9998	0.810428	0.798666	0.811424		0.63632	0.64371	0.640156		0.613142	0.620489	0.629612		0.616247	0.619304	0.622347		0.60663	0.62083	0.62303		0.614505	0.626095	0.630285		0.621587	0.632587	0.636678		0.624198	0.641129	0.637054
89.9998	0.828468	0.816384	0.828551		0.642262	0.64912	0.644639		0.614513	0.621397	0.631142		0.616236	0.61892	0.622165		0.606465	0.62026	0.622676		0.614376	0.625814	0.629819		0.620619	0.631739	0.636189		0.623868	0.640291	0.636794
91.9998	0.846344	0.834759	0.848006		0.64953	0.655833	0.651191		0.616539	0.623306	0.63304		0.617178	0.620023	0.622682		0.606731	0.621301	0.622923		0.614267	0.625396	0.629955		0.621099	0.632036	0.635958		0.62332	0.640246	0.636631
93.9998	0.863889	0.852863	0.865401		0.657917	0.664213	0.657489		0.620027	0.625856	0.635521		0.617479	0.620352	0.622976		0.606864	0.621295	0.623362		0.614026	0.626023	0.629626		0.621204	0.631952	0.63562		0.62346	0.640224	0.636197
95.9998	0.880909	0.871029	0.883606		0.66808	0.673958	0.66605		0.622548	0.628247	0.638765		0.617781	0.621146	0.623557		0.607517	0.621855	0.623748		0.614847	0.62647	0.630066		0.620849	0.632692	0.63586		0.623795	0.64027	0.636526
97.9998	0.896864	0.888413	0.900421		0.679242	0.684868	0.675981		0.626383	0.631302	0.642253		0.618769	0.621654	0.624393		0.607795	0.621976	0.6239		0.615467	0.626486	0.630209		0.621062	0.632262	0.635918		0.62336	0.640433	0.635754
99.9998	0.912929	0.905548	0.916869		0.692195	0.697305	0.687194		0.631261	0.63512	0.646087		0.619355	0.622241	0.624896		0.607737	0.62208	0.624143		0.615043	0.626245	0.630108		0.621647	0.632393	0.636212		0.623581	0.640083	0.635768
102	0.927319	0.921925	0.932495		0.705773	0.710967	0.699916		0.636578	0.639487	0.650811		0.620285	0.623261	0.625495		0.608045	0.623171	0.625001		0.614802	0.626544	0.63034		0.621352	0.63271	0.635854		0.623196	0.639899	0.635827
104	0.9416	0.937263	0.947567		0.72083	0.725957	0.713161		0.643498	0.644941	0.657349		0.621372	0.623524	0.626248		0.608975	0.622818	0.624985		0.615717	0.626844	0.630375		0.621672	0.632693	0.636116		0.623223	0.639797	0.635695
106	0.954635	0.951914	0.961042		0.736735	0.741848	0.728047		0.651723	0.651528	0.664234		0.621819	0.624552	0.627244		0.608888	0.623433	0.625522		0.615935	0.62682	0.630788		0.621558	0.632653	0.636321		0.623908	0.639972	0.635555
108	0.965639	0.965246	0.973916		0.75394	0.758557	0.743917		0.660794	0.659442	0.672991		0.62306	0.625488	0.628403		0.609892	0.624102	0.625912		0.615673	0.62723	0.631005		0.621586	0.632709	0.63591		0.623344	0.639557	0.635516
110	0.976607	0.978108	0.985706		0.771689	0.77646	0.760804		0.671724	0.667778	0.682778		0.624325	0.626531	0.629274		0.610266	0.624614	0.626872		0.616094	0.62754	0.631001		0.621953	0.632873	0.636283		0.623478	0.639729	0.635371
112	0.985769	0.989802	0.996336		0.790156	0.794149	0.778166		0.683564	0.677989	0.69413		0.625918	0.627484	0.630738		0.610777	0.625053	0.627053		0.616019	0.627558	0.631379		0.621892	0.632734	0.636154		0.622437	0.639724	0.635589
114	0.994595	1.00023	1.00645		0.808431	0.813396	0.796377		0.696422	0.689296	0.706719		0.627566	0.628777	0.63183		0.611372	0.625684	0.627277		0.616526	0.627837	0.631467		0.6219	0.633082	0.636488		0.622804	0.639732	0.635283
116	1.00261	1.01028	1.01547		0.827376	0.833012	0.815348		0.710784	0.701914	0.720638		0.629251	0.630117	0.63297		0.611589	0.626148	0.628124		0.616502	0.628267	0.631293		0.62228	0.633005	0.636385		0.622649	0.639466	0.635039
118	1.00903	1.01886	1.02283		0.846046	0.851427	0.833729		0.726437	0.715972	0.735667		0.631198	0.631674	0.634653		0.612572	0.626767	0.628878		0.617382	0.628401	0.631957		0.622186	0.633198	0.636658		0.622616	0.639172	0.635486
120	1.01451	1.02649	1.03005		0.864239	0.869753	0.852047		0.742236	0.730008	0.750981		0.632677	0.632782	0.635797		0.612805	0.627133	0.628663		0.616368	0.628169	0.6317		0.621702	0.633035	0.636038		0.62213	0.638611	0.635136
122	1.01855	1.03261	1.03598		0.882772	0.888653	0.871187		0.759161	0.745656	0.767621		0.635268	0.634643	0.638065		0.613427	0.627898	0.629432		0.616839	0.628119	0.632027		0.621594	0.633024	0.63588		0.621541	0.638803	0.634756
124	1.02299	1.03812	1.04074		0.900016	0.907251	0.890008		0.777273	0.762281	0.785555		0.637762	0.637038	0.639992		0.614314	0.628919	0.630306		0.616894	0.628768	0.631983		0.621917	0.633163	0.635754		0.621883	0.638343	0.63465
126	1.02548	1.04302	1.04486		0.917437	0.92572	0.907857		0.795951	0.779272	0.804142		0.641511	0.639083	0.643014		0.61566	0.629741	0.631123		0.617351	0.629093	0.632184		0.622056	0.6331	0.63614		0.621486	0.638427	0.634546
128	1.02771	1.04698	1.04823		0.93408	0.942918	0.92565		0.814051	0.797295	0.822785		0.645603	0.642022	0.646056		0.616559	0.630889	0.632104		0.617426	0.629438	0.632926		0.622027	0.633178	0.635684		0.621624	0.638543	0.634537
130	1.02977	1.05057	1.05122		0.950835	0.959395	0.942796		0.83271	0.815626	0.842342		0.650439	0.645552	0.649609		0.617782	0.632162	0.633278		0.618206	0.630053	0.632823		0.622578	0.633144	0.636275		0.621206	0.638638	0.634811
132	1.03036	1.05289	1.0529		0.966006	0.975258	0.959199		0.851523	0.834027	0.861167		0.655428	0.648981	0.653575		0.618988	0.633602	0.634529		0.618454	0.630153	0.633199		0.622647	0.633637	0.636163		0.62122	0.638374	0.634493
134	1.03154	1.05528	1.05456		0.979804	0.99033	0.97502		0.869704	0.85267	0.880246		0.661487	0.653247	0.658355		0.620548	0.634696	0.636118		0.618637	0.630699	0.63372		0.622683	0.634107	0.636664		0.621287	0.638003	0.63427
136	1.03128	1.05671	1.05587		0.993279	1.00456	0.989812		0.888154	0.870973	0.89867		0.668219	0.658204	0.663784		0.621904	0.63663	0.637345		0.61939	0.631042	0.634292		0.622908	0.634056	0.636524		0.621314	0.638274	0.634396
138	1.03071	1.05785	1.05585		1.00503	1.01736	1.00337		0.905744	0.889237	0.917624		0.675683	0.663531	0.669844		0.624066	0.638027	0.639003		0.619825	0.631751	0.6344		0.623196	0.634204	0.636924		0.621405	0.638204	0.634272
140	1.03042	1.0584	1.05621		1.01643	1.02949	1.01579		0.92294	0.90691	0.935206		0.684546	0.669785	0.6763		0.625484	0.640377	0.641423		0.620262	0.632148	0.634928		0.623305	0.634375	0.636615		0.620961	0.638001	0.634338
142	1.02876	1.0584	1.05575		1.02669	1.04072	1.02787		0.938933	0.924544	0.952187		0.694066	0.676857	0.68362		0.627976	0.642959	0.643366		0.620961	0.632721	0.635196		0.624044	0.634227	0.636618		0.621049	0.637954	0.634303
144	1.02688	1.05686	1.05483		1.03562	1.05065	1.03828		0.954747	0.940859	0.968644		0.705531	0.684736	0.691848		0.630634	0.645488	0.6459		0.62131	0.633364	0.636114		0.62373	0.634728	0.636771		0.621015	0.637774	0.633989
146	1.025	1.05695	1.0533		1.04385	1.05996	1.04822		0.969248	0.957092	0.984518		0.716301	0.693384	0.700939		0.633414	0.648735	0.648812		0.621985	0.6339	0.63669		0.624143	0.635368	0.637414		0.620969	0.637952	0.634355
148	1.02259	1.05503	1.05265		1.05156	1.06787	1.05669		0.982417	0.972271	0.998577		0.728183	0.702962	0.710905		0.636945	0.651793	0.651913		0.623294	0.63467	0.637217		0.624416	0.635534	0.637338		0.620767	0.637755	0.633808
150	1.02208	1.05415	1.0507		1.05712	1.07493	1.06418		0.994992	0.986375	1.01243		0.741219	0.712995	0.721788		0.640607	0.655704	0.655528		0.623344	0.635381	0.637715		0.624328	0.635481	0.63712		0.620511	0.637755	0.633464
152	1.01694	1.0507	1.04813		1.06267	1.0807	1.07082		1.00688	0.999423	1.02431		0.754626	0.72433	0.732516		0.64486	0.660392	0.660065		0.624122	0.63593	0.638889		0.624632	0.635405	0.637504		0.620506	0.638029	0.633149
154	1.01727	1.04859	1.04673		1.06759	1.08591	1.07655		1.017	1.01219	1.03566		0.76952	0.735977	0.744401		0.649801	0.665584	0.664826		0.626046	0.637051	0.639231		0.62488	0.63615	0.637943		0.620467	0.637701	0.633471
156	1.0128	1.04683	1.04466		1.07141	1.09044	1.08161		1.0269	1.02329	1.04609		0.784716	0.74834	0.756948		0.655558	0.670971	0.670397		0.626553	0.637805	0.640488		0.625274	0.636192	0.639238		0.620337	0.637447	0.633437
158	1.00978	1.0447	1.04229		1.07464	1.09414	1.08563		1.03546	1.03382	1.05579		0.80013	0.761529	0.770815		0.661695	0.67728	0.676358		0.627583	0.639185	0.641576		0.625671	0.636703	0.638702		0.620402	0.637271	0.633139
160	1.00814	1.04179	1.03991		1.07703	1.09735	1.0893		1.04316	1.04306	1.06349		0.816291	0.775399	0.784401		0.669166	0.6846	0.68334		0.629077	0.640335	0.642745		0.626087	0.636862	0.638867		0.620167	0.637555	0.633153
162	1.00485	1.03891	1.03746		1.07863	1.09918	1.09184		1.04974	1.05156	1.07071		0.832543	0.790003	0.798588		0.676468	0.69228	0.690662		0.630158	0.641822	0.644176		0.62666	0.637713	0.639234		0.620411	0.63756	0.633316
164	1.00229	1.03588	1.03426		1.08001	1.10093	1.09404		1.05506	1.05894	1.07763		0.849298	0.805116	0.813358		0.685199	0.701191	0.698848		0.631746	0.643171	0.645994		0.627314	0.638237	0.63992		0.62016	0.638047	0.633293
166	0.999232	1.03316	1.031		1.08101	1.10225	1.0956		1.06061	1.06542	1.08303		0.866112	0.820509	0.828361		0.694349	0.710438	0.708017		0.63406	0.645101	0.647139		0.627457	0.638642	0.640104		0.620228	0.637661	0.63318
168	0.994916	1.03021	1.02811		1.08088	1.10449	1.09664		1.06423	1.07124	1.08769		0.882594	0.836229	0.84342		0.704462	0.72046	0.717705		0.635537	0.646947	0.649114		0.628312	0.63899	0.640767		0.620738	0.637567	0.632759
170	0.991515	1.02734	1.02468		1.08095	1.10266	1.09681		1.06772	1.07615	1.09143		0.89865	0.851766	0.858667		0.714986	0.731462	0.72802		0.638813	0.648964	0.650801		0.628695	0.639831	0.641195		0.620648	0.637676	0.633163
172	0.990673	1.02381	1.02167		1.0805	1.1023	1.09666		1.07025	1.07988	1.09471		0.915177	0.867852	0.874075		0.726177	0.743049	0.739247		0.640678	0.652079	0.653191		0.62959	0.640644	0.641936		0.620464	0.637467	0.633403
174	0.987839	1.0213	1.01825		1.07991	1.10198	1.09633		1.07173	1.08329	1.09697		0.931461	0.883673	0.889428		0.738339	0.755286	0.751518		0.643535	0.654193	0.655574		0.630321	0.64141	0.642459		0.620926	0.637478	0.633012
176	0.982297	1.01893	1.01524		1.07874	1.10099	1.09571		1.07331	1.08579	1.09846		0.946883	0.899644	0.905156		0.751072	0.768022	0.764		0.646017	0.657124	0.658419		0.632038	0.642189	0.643518		0.621217	0.637592	0.633439
178	0.980552	1.01584	1.01242		1.07742	1.09966	1.09472		1.07408	1.0881	1.09967		0.96206	0.915181	0.919592		0.764045	0.781592	0.776812		0.649903	0.660619	0.661542		0.63264	0.64369	0.644331		0.620938	0.637681	0.633011
180	0.978766	1.01409	1.00961		1.07597	1.09822	1.09454		1.07441	1.08952	1.10081		0.976738	0.93076	0.934376		0.77834	0.796151	0.790588		0.654151	0.664885	0.665282		0.6335	0.644483	0.645352		0.621114	0.638285	0.633342
182	0.974913	1.01032	1.0069		1.074	1.09635	1.09273		1.07423	1.09075	1.10069		0.990182	0.945723	0.948816		0.792853	0.810398	0.804585		0.658697	0.668793	0.66909		0.634665	0.645426	0.646311		0.6219	0.63839	0.634
184	0.972629	1.0076	1.00305		1.0716	1.0949	1.09043		1.07371	1.09086	1.10092		1.00322	0.960531	0.962479		0.807467	0.825296	0.819449		0.663932	0.673542	0.673191		0.635997	0.646913	0.64702		0.621736	0.638516	0.633896
186	0.969969	1.00579	1.00038		1.0703	1.09295	1.08854		1.07307	1.09118	1.1003		1.01541	0.974671	0.975707		0.82295	0.840758	0.834734		0.669118	0.678885	0.677959		0.637229	0.647887	0.648465		0.622011	0.63881	0.633555
188	0.965975	1.00181	0.997502		1.06715	1.09081	1.08663		1.07106	1.09054	1.0991		1.0269	0.987968	0.988496		0.837827	0.856174	0.849908		0.673836	0.684497	0.683416		0.638943	0.649277	0.649957		0.621951	0.638872	0.633908
190	0.963258	0.998457	0.994897		1.06461	1.08849	1.08453		1.07031	1.08987	1.09791		1.038	1.0011	1.00059		0.853136	0.871941	0.865314		0.680185	0.69094	0.689154		0.640644	0.650657	0.650718		0.622666	0.639222	0.633943
192	0.95936	0.99619	0.992437		1.06214	1.08605	1.0825		1.06761	1.08875	1.09586		1.04766	1.01304	1.01203		0.869058	0.887384	0.881183		0.687187	0.697657	0.695534		0.6425	0.652653	0.652657		0.622568	0.639323	0.634429
194	0.957104	0.993324	0.990135		1.05946	1.08337	1.07945		1.06636	1.08753	1.09424		1.05659	1.02472	1.02302		0.883927	0.903087	0.896643		0.694757	0.705031	0.702213		0.644729	0.654353	0.653731		0.623009	0.640284	0.634943
196	0.954543	0.992264	0.987069		1.05686	1.08107	1.0766		1.06426	1.08633	1.09218		1.06481	1.03534	1.03331		0.899676	0.9188	0.912269		0.70274	0.712854	0.709613		0.647116	0.656433	0.655703		0.622919	0.639916	0.635119
198	0.951874	0.987829	0.985245		1.05403	1.07855	1.07374		1.06252	1.08463	1.08998		1.07144	1.04519	1.04881		0.914301	0.934276	0.927486		0.711418	0.72118	0.717477		0.649691	0.658478	0.657421		0.623501	0.640209	0.635301
200	0.949435	0.984738	0.982801		1.05153	1.07574	1.07143		1.05975	1.08253	1.08745		1.07706	1.05444	1.06286		0.9289	0.94918	0.942453		0.721647	0.730167	0.726267		0.652317	0.661096	0.659523		0.623909	0.640345	0.635386
202	0.947725	0.982279	0.979869		1.04814	1.07283	1.06836		1.05733	1.08054	1.08518		1.08316	1.06313	1.06943		0.943327	0.963537	0.95707		0.730365	0.739868	0.735578		0.655782	0.663646	0.661901		0.624298	0.640828	0.635216
204	0.944958	0.978942	0.977615		1.04541	1.07042	1.06566		1.05503	1.07854	1.08251		1.08827	1.07055	1.07628		0.956988	0.977391	0.971192		0.741264	0.750403	0.744746		0.659344	0.666947	0.664291		0.624609	0.640865	0.635356
206	0.942523	0.977015	0.975027		1.04237	1.06758	1.06295		1.05251	1.07598	1.07983		1.09225	1.07803	1.08152		0.970051	0.990876	0.985521		0.751774	0.760848	0.755282		0.663023	0.670555	0.667292		0.62512	0.641363	0.636414
208	0.9402	0.975522	0.973091		1.03929	1.06468	1.06078		1.05065	1.07364	1.07705		1.09573	1.08392	1.08537		0.982733	1.00373	0.998269		0.763452	0.772309	0.766042		0.66758	0.674362	0.670138		0.625404	0.641676	0.636396
210	0.939258	0.97371	0.970517		1.03724	1.06237	1.05833		1.04764	1.07147	1.07465		1.09863	1.08942	1.08868		0.995052	1.01665	1.01072		0.775295	0.784521	0.777329		0.672246	0.678499	0.673865		0.62576	0.642334	0.637541
212	0.937847	0.971226	0.967727		1.03333	1.05913	1.05604		1.04489	1.06862	1.07131		1.10062	1.09418	1.09265		1.00578	1.02766	1.02297		0.787779	0.796572	0.789317		0.677216	0.682659	0.677355		0.626493	0.642783	0.637623
214	0.933471	0.967282	0.966198		1.03018	1.05647	1.05234		1.04204	1.06596	1.06834		1.10232	1.09812	1.09544		1.01614	1.03833	1.0336		0.800752	0.80947	0.80172		0.682953	0.687638	0.68122		0.627119	0.643099	0.637744
216	0.932773	0.964588	0.964141		1.02718	1.05351	1.04921		1.04031	1.06313	1.06577		1.10376	1.10184	1.09801		1.02536	1.04802	1.04361		0.814126	0.823111	0.814038		0.688724	0.692874	0.685143		0.62709	0.643642	0.637906
218	0.929174	0.963077	0.960722		1.02418	1.05035	1.04659		1.03557	1.06041	1.06249		1.10395	1.10456	1.09892		1.03369	1.05697	1.05323		0.827168	0.836057	0.827244		0.694812	0.698302	0.689865		0.627818	0.644234	0.638606
220	0.929291	0.960786	0.95934		1.02187	1.04733	1.04406		1.03323	1.0576	1.05976		1.10455	1.10664	1.10276		1.0419	1.06547	1.06172		0.841411	0.850044	0.840335		0.701842	0.704539	0.694781		0.627892	0.644386	0.638685
222	0.926879	0.958332	0.957754		1.01883	1.04466	1.04096		1.03011	1.05439	1.05645		1.10492	1.10852	1.10594		1.04925	1.07258	1.06962		0.854956	0.864026	0.854286		0.709025	0.710823	0.700095		0.628694	0.644684	0.638744
224	0.924951	0.956027	0.955189		1.01616	1.04144	1.03848		1.02629	1.05129	1.05308		1.10506	1.10967	1.10604		1.05517	1.07933	1.0765		0.869262	0.877952	0.868214		0.717129	0.717508	0.706117		0.629279	0.645331	0.638881
226	0.922151	0.953765	0.952944		1.01349	1.03925	1.03621		1.02344	1.04852	1.05071		1.10381	1.11025	1.10989		1.0608	1.08523	1.08269		0.883309	0.892303	0.882256		0.725344	0.725235	0.711843		0.629936	0.645745	0.639264
228	0.920842	0.951815	0.950905		1.00964	1.03661	1.03289		1.02049	1.04549	1.04675		1.10203	1.11028	1.11118		1.06568	1.09055	1.08842		0.897081	0.906431	0.896158		0.734245	0.733008	0.718632		0.63026	0.646279	0.640265
230	0.919665	0.950657	0.948859		1.00699	1.03313	1.03056		1.0171	1.04253	1.04437		1.10105	1.11028	1.11248		1.06929	1.09476	1.09295		0.911053	0.920717	0.910271		0.74294	0.741221	0.725701		0.63108	0.646683	0.640507
232	0.918233	0.949036	0.947282		1.00511	1.03067	1.02799		1.01498	1.03953	1.04161		1.10037	1.10989	1.11246		1.07288	1.0985	1.09682		0.924486	0.934398	0.924147		0.752992	0.750353	0.733029		0.631937	0.647269	0.641066
234	0.917293	0.946713	0.945594		1.00177	1.02813	1.02494		1.01214	1.03703	1.0391		1.09802	1.10906	1.11082		1.07589	1.10155	1.10015		0.938069	0.948528	0.938306		0.763352	0.759729	0.741159		0.632947	0.64835	0.642148
236	0.915076	0.945519	0.944102		0.999748	1.02564	1.02255		1.01066	1.03382	1.03587		1.09554	1.10821	1.10773		1.07783	1.10418	1.10288		0.951147	0.9616	0.951685		0.774321	0.769236	0.749505		0.633859	0.649158	0.642391
238	0.914833	0.94319	0.942781		0.997617	1.02364	1.02025		1.00637	1.03145	1.03279		1.09323	1.10708	1.10352		1.07946	1.10622	1.10513		0.963188	0.974981	0.964776		0.784833	0.779478	0.758255		0.634642	0.64988	0.64258
240	0.913057	0.943026	0.94097		0.994603	1.02068	1.01733		1.00254	1.02819	1.02986		1.08948	1.10508	1.10182		1.08047	1.10711	1.10675		0.974929	0.987144	0.977337		0.796508	0.789805	0.766875		0.63549	0.650669	0.642756
242	0.91121	0.939805	0.939755		0.991752	1.018	1.01458		1.00097	1.02547	1.02774		1.08881	1.10324	1.09957		1.08184	1.10847	1.10766		0.986683	0.998901	0.990143		0.808317	0.800976	0.776346		0.636832	0.651527	0.644082
244	0.909958	0.938889	0.938078		0.989494	1.01555	1.01205		0.997338	1.0228	1.02456		1.08412	1.10177	1.09971		1.08213	1.10895	1.10831		0.997151	1.01084	1.00241		0.820775	0.812621	0.786895		0.638391	0.652904	0.64517
246	0.909058	0.937237	0.93703		0.987459	1.01333	1.01059		0.994996	1.02035	1.02313		1.08252	1.09949	1.10137		1.0815	1.10933	1.10854		1.00823	1.02182	1.01334		0.833377	0.824443	0.797346		0.639819	0.654331	0.64583
248	0.908438	0.936311	0.935323		0.985507	1.01141	1.00867		0.992911	1.0181	1.02028		1.08004	1.09709	1.10022		1.08176	1.10886	1.10841		1.0177	1.03226	1.0244		0.846316	0.836569	0.808477		0.641416	0.655867	0.646924
250	0.907187	0.935574	0.934238		0.983474	1.00952	1.00638		0.989904	1.01548	1.01819		1.07561	1.09496	1.09773		1.08033	1.10847	1.10791		1.02665	1.04231	1.0348		0.859426	0.849371	0.819775		0.64339	0.657464	0.649199
252	0.907605	0.93443	0.933504		0.981765	1.00684	1.00493		0.98859	1.01322	1.01621		1.07238	1.09286	1.09401		1.08046	1.1082	1.10706		1.03503	1.05102	1.04438		0.87254	0.862291	0.831589		0.645508	0.659468	0.650738
254	0.906478	0.934399	0.932457		0.980224	1.00545	1.00348		0.985212	1.01089	1.01388		1.06967	1.09013	1.09144		1.07925	1.10674	1.10618		1.04257	1.05951	1.05308		0.886089	0.875687	0.843765		0.647649	0.661591	0.652217
256	0.905532	0.932656	0.931636		0.978446	1.0043	1.00287		0.984102	1.0088	1.01205		1.06618	1.0878	1.0885		1.07799	1.10542	1.10498		1.04978	1.06714	1.06165		0.898923	0.888906	0.855967		0.650095	0.663504	0.653737
258	0.904813	0.931039	0.930732		0.976686	1.00232	1.00062		0.981616	1.00677	1.01036		1.06369	1.08522	1.08381		1.07702	1.10432	1.10344		1.05627	1.07398	1.06953		0.912641	0.90236	0.869112		0.652985	0.666116	0.656362
260	0.903933	0.930364	0.930543		0.975078	1.00064	0.99887		0.980322	1.00498	1.00846		1.06034	1.08291	1.08181		1.07556	1.10277	1.1019		1.06149	1.0806	1.07593		0.926014	0.915716	0.882134		0.656017	0.66877	0.65813
262	0.904101	0.929665	0.930098		0.974091	0.998926	0.997595		0.978489	1.00305	1.00662		1.05757	1.08008	1.0777		1.07457	1.10084	1.09991		1.06687	1.08645	1.08266		0.939361	0.928888	0.895083		0.65932	0.671829	0.660617
264	0.902915	0.929382	0.929515		0.9723	0.997409	0.996564		0.976278	1.00111	1.00492		1.05373	1.07781	1.073		1.0713	1.09855	1.09803		1.07155	1.09156	1.08823		0.951985	0.942269	0.908502		0.662934	0.67492	0.66355
266	0.90322	0.929966	0.928843		0.971	0.996199	0.995407		0.974279	0.999531	1.00342		1.05194	1.07539	1.06997		1.06942	1.09671	1.09613		1.07566	1.09627	1.09308		0.964347	0.955362	0.921239		0.667258	0.678367	0.665721
268	0.902978	0.92816	0.928844		0.970008	0.994966	0.993892		0.973353	0.998107	1.00182		1.04848	1.07289	1.06837		1.06655	1.09462	1.09388		1.07895	1.09986	1.09752		0.976691	0.968236	0.935061		0.671857	0.682	0.668714
270	0.903625	0.931253	0.928181		0.968919	0.994134	0.992783		0.972233	0.996995	1.00112		1.0459	1.07041	1.06518		1.06471	1.09271	1.09169		1.08223	1.10358	1.10151		0.988158	0.980851	0.947806		0.675896	0.685726	0.672053
272	0.902656	0.927894	0.928041		0.967764	0.992814	0.991329		0.970989	0.995315	0.999849		1.04399	1.06811	1.06344		1.06236	1.09027	1.08953		1.08451	1.10615	1.10465		0.999728	0.992886	0.96079		0.680862	0.689871	0.67539
274	0.902128	0.927135	0.927973		0.966978	0.991694	0.990625		0.970579	0.993424	0.998624		1.04161	1.06505	1.06207		1.05939	1.08772	1.08709		1.08754	1.10851	1.10716		1.01019	1.00489	0.973504		0.685696	0.694828	0.679123
276	0.902172	0.926873	0.927367		0.965869	0.99073	0.989229		0.968541	0.992623	0.997465		1.03766	1.06262	1.05888		1.05597	1.08505	1.08406		1.08788	1.11031	1.11018		1.02093	1.01635	0.985835		0.691089	0.699174	0.68349
278	0.902028	0.927358	0.927409		0.965535	0.989996	0.988491		0.967432	0.991395	0.996676		1.03577	1.06031	1.05693		1.05441	1.08276	1.08176		1.08908	1.11131	1.1113		1.03097	1.02712	0.997613		0.696479	0.704352	0.687665
280	0.901915	0.926698	0.927165		0.964684	0.989531	0.987422		0.966385	0.990287	0.99519		1.03272	1.05781	1.0536		1.05091	1.08015	1.07899		1.08919	1.11253	1.113		1.0397	1.03728	1.00952		0.702394	0.709708	0.692986
282	0.902014	0.926382	0.926863		0.962552	0.988323	0.987062		0.964384	0.989153	0.994453		1.03003	1.05513	1.05115		1.04832	1.07737	1.0763		1.08973	1.11227	1.11362		1.04868	1.04721	1.02052		0.708692	0.715373	0.695863
284	0.902133	0.926593	0.926986		0.962492	0.987814	0.985608		0.964606	0.98853	0.993662		1.02815	1.05296	1.04821		1.0458	1.075	1.07347		1.09003	1.1132	1.11411		1.05546	1.05632	1.03117		0.715186	0.72166	0.70172
286	0.901965	0.926131	0.926826		0.962379	0.987027	0.985329		0.96244	0.987435	0.993121		1.02499	1.05029	1.04597		1.04253	1.07238	1.07096		1.08851	1.11265	1.1148		1.06269	1.06463	1.04175		0.722252	0.728096	0.706441
288	0.902952	0.925996	0.927472		0.961471	0.986531	0.984571		0.962261	0.986165	0.992038		1.02255	1.04802	1.04395		1.0398	1.06975	1.06822		1.08705	1.11229	1.11391		1.06901	1.07277	1.0509		0.729455	0.734879	0.712939
290	0.902852	0.926006	0.927148		0.960214	0.986106	0.983826		0.961784	0.985859	0.99155		1.02079	1.04549	1.0412		1.03678	1.06718	1.0655		1.08642	1.11142	1.1133		1.07455	1.07974	1.05978		0.736998	0.741936	0.719071
292	0.902534	0.92634	0.927218		0.959981	0.985543	0.983799		0.96061	0.984924	0.990946		1.01929	1.04343	1.03868		1.03411	1.06463	1.06278		1.08548	1.11049	1.11273		1.07922	1.08664	1.06837		0.744903	0.749612	0.72534
294	0.902967	0.92636	0.927347		0.959639	0.985112	0.983122		0.960522	0.984087	0.990225		1.01593	1.04138	1.03695		1.03142	1.062	1.0601		1.08351	1.10958	1.1116		1.08376	1.09266	1.07575		0.753706	0.757317	0.731267
296	0.902995	0.926592	0.927583		0.960039	0.984816	0.982814		0.959722	0.983308	0.99005		1.01412	1.03933	1.0349		1.02835	1.0594	1.05757		1.08128	1.10822	1.11022		1.08699	1.09809	1.08298		0.761973	0.765733	0.737112
298	0.903451	0.926793	0.92773		0.958271	0.984473	0.982579		0.959499	0.982889	0.989197		1.01344	1.03759	1.03266		1.02692	1.05693	1.05492		1.07951	1.10617	1.10871		1.09006	1.10325	1.08937		0.771639	0.7742	0.744757

## Sheet: C
PANEL C
E1 µg/mL	Latencies (min)				E1 µg/mL	Latency ratios
	n=1	n=2	n=3			n=1	n=2	n=3
0	58	60	61		0	0.97	1.01	1.02
0.5	99	95	98		0.5	1.65922	1.59218	1.64246
1	124	126	129		1	2.07821	2.11173	2.16201
1.5	157	153	159		1.5	2.63128	2.56425	2.6648
2	183	186	187		2	3.06704	3.11732	3.13408
2.5	190	189	191		2.5	3.18436	3.1676	3.20112
3	220	220	220		3	3.68715	3.68715	3.68715

## Sheet: D
PANEL D
E2 µg/mL	Latencies (min)				E2 µg/mL	Latency ratios
	n=1	n=2	n=3			n=1	n=2	n=3
0	61	64	63		0	0.97	1.02	1.01
0.5	99	95	97		0.5	1.57979	1.51596	1.54787
1	124	126	129		1	1.97872	2.01064	2.05851
1.5	152	148	154		1.5	2.42553	2.3617	2.45745
2	173	176	177		2	2.76064	2.80851	2.82447
2.5	196	198	199		2.5	3.12766	3.15957	3.17553
3	217	219.333	224		3	3.46277	3.5	3.57447

## Sheet: E
PANEL E
E1 µg/mL	Slopes				E1 µg/mL	% Protection
	n=1	n=2	n=3			n=1	n=2	n=3
0	0.00909	0.00934667	0.009355		0	1.87824	-0.892343	-0.982297
0.5	0.00802	0.0085	0.008705		0.5	13.4273	8.24588	6.03298
1	0.00665	0.00661	0.0072		1	28.2159	28.6477	22.2789
1.5	0.00621	0.00638667	0.00594		1.5	32.9655	31.0585	35.8801
2	0.00461	0.005055	0.0046		2	50.2369	45.4333	50.3448

## Sheet: F
PANEL F
E2 µg/mL	Slopes				E2 µg/mL	% Protection
	n=1	n=2	n=3			n=1	n=2	n=3
0	0.00881	0.008847	0.00886		0	0.328091	-0.090508	-0.237583
0.5	0.00867	0.00881333	0.008731		0.5	1.91198	0.29038	1.22186
1	0.00835	0.00860667	0.00861		1	5.5323	2.6285	2.59079
1.5	0.00814	0.00766	0.00745		1.5	7.90813	13.3386	15.7144
2	0.007475	0.00759667	0.007525		2	15.4316	14.0551	14.8659
2.5	0.00679	0.00692	0.006885		2.5	23.1814	21.7106	22.1066
