# Supplementary material for: Cannabis sativa extracts inhibit LDL oxidation and the formation of foam cells in vitro, acting as potential multi-step inhibitors of atherosclerosis development
Source: PLoS One. 2024 Dec 20;19(12):e0310777. doi: 10.1371/journal.pone.0310777 (PMC11661628; doi:10.1371/journal.pone.0310777)
Supplement: S1 File — (ZIP) [file pone.0310777.s014.zip › Figure 3.xlsx]

## Sheet: C
PANEL C
E1 control				E1 5 µg/mL				E1 10 µg/mL				E1 20 µg/mL				E2 control				E2 5 µg/mL				E2 10 µg/mL				E2 20 µg/mL				E3 control				E3 5 µg/mL				E3 10 µg/mL				E3 20 µg/mL
area	Intensity	Int/area		area	Intensity	Int/area		area	Intensity	Int/area		area	Intensity	Int/area		area	Intensity	Int/area		area	Intensity	Int/area		area	Intensity	Int/area		area	Intensity	Int/area		area	Intensity	Int/area		area	Intensity	Int/area		area	Intensity	Int/area		area	Intensity	Int/area
798	4720759000	5.91574e+06		1201	3703545000	3.08372e+06		958	1192535000	1.24482e+06		604	880653000	1.45803e+06		2022	4540653220	2.24562e+06		966	978326000	1.01276e+06		871	1673395000	1.92123e+06		759	1012254000	1.33367e+06		1021	3481114000	3.40951e+06		1212	833205000	687463		709	1159405000	1.63527e+06		1553	4499051000	2.89701e+06
764	4333736000	5.67243e+06		685	2340916000	3.4174e+06		985	1164387000	1.18212e+06		527	625493000	1.18689e+06		1589	6554685000	4.12504e+06		575	537903000	935483		712	1283374000	1.80249e+06		582	689068000	1.18397e+06		809	1763556000	2.17992e+06		1113	912519000	819873		666	1407941000	2.11403e+06		1135	6604730000	5.81915e+06
861	4931059000	5.72713e+06		537	2176354000	4.0528e+06		1109	1877427000	1.6929e+06		431	473913000	1.09957e+06		702	2737319000	3.89931e+06		837	768540000	918208		575	1068323000	1.85795e+06		727	803045000	1.1046e+06		616	1939637000	3.14876e+06		1244	765355000	615237		815	831333000	1.02004e+06		956	4696825000	4.913e+06
892	5108147000	5.72662e+06		804	1903352000	2.36735e+06		1027	1509910000	1.47021e+06		650	644330000	991277		794	2459676000	3.09783e+06		632	632277000	1.00044e+06		747	1631727000	2.18437e+06		833	1049741000	1.26019e+06		857	1808979000	2.11083e+06		903	639001000	707642		683	761364000	1.11473e+06		685	3511242000	5.1259e+06
745	4050132000	5.43642e+06		649	2018378000	3.10998e+06		751	864214000	1.15075e+06		558	576254000	1.03271e+06		621	1914711000	3.08327e+06		925	890040000	962205		512	1124287000	2.19587e+06		910	1290936000	1.41861e+06		1215	2441937000	2.00982e+06		805	572544000	711235		720	879485000	1.22151e+06		687	5052014000	7.35373e+06
858	5816321000	6.77893e+06		788	1802802000	2.28782e+06		887	1165880000	1.31441e+06		646	629423000	974339		620	3388832000	5.46586e+06		670	628572000	938167		916	2323374000	2.53643e+06		594	848590000	1.4286e+06		945	2108479000	2.23119e+06		1216	788210000	648199		1036	1540293000	1.48677e+06		1535	9383698000	6.11316e+06
705	3728138000	5.28814e+06		862	1982807000	2.30024e+06		830	1995603000	2.40434e+06		778	815311000	1.04796e+06		822	3818628000	4.64553e+06		807	756077000	936898		582	1273809000	2.18868e+06		833	964688000	1.15809e+06		650	2005809000	3085860		967	697053000	720841		866	1359261000	1.56959e+06		1027	6479957000	6.3096e+06
786	3751486000	4.77288e+06		744	2894699000	3.89072e+06		515	1239535000	2.40686e+06		688	997849000	1.45036e+06		815	3430344000	4.20901e+06		660	704807000	1.06789e+06		973	1643433000	1.68904e+06		664	988471000	1.48866e+06		917	4406686000	4.80555e+06		818	650826000	795631		587	768913000	1.3099e+06		787	4197379000	5.33339e+06
660	4550265000	6.89434e+06		1109	3586645000	3.23413e+06		845	1548738000	1.83283e+06		630	845701000	1.34238e+06		954	3133578000	3.28467e+06		625	661061000	1.0577e+06		802	1369733000	1.7079e+06		900	1607390000	1.78599e+06		810	4032360000	4.97822e+06		811	641131000	790544		780	1072998000	1.37564e+06		891	3985158000	4.47268e+06
817	5543955000	6.78575e+06		769	1812985000	2.35759e+06		774	1343184000	1.73538e+06		906	1295737000	1.43017e+06		856	2551685000	2.98094e+06		1013	888835000	877428		540	807968000	1.49624e+06		814	1188496000	1.46007e+06		923	5317087000	5.76066e+06		603	496576000	823509		1062	1264969000	1.19112e+06		889	4136061000	4.65249e+06
736	5743397000	7.80353e+06		801	1954183000	2.43968e+06		696	1375744000	1.97664e+06		960	1549325000	1.61388e+06		697	2138384000	3.06798e+06		857	787316000	918688		846	1960482000	2.31735e+06		495	723789000	1462200		984	6794049000	6.90452e+06		569	439251000	771970		943	1335716000	1.41645e+06		760	3289243000	4.32795e+06
1013	6392198000	6.31017e+06		796	2182470000	2.7418e+06		885	1793419000	2.02646e+06		596	1081662000	1.81487e+06		858	3078389000	3.58787e+06		981	744277000	758692		698	1351199000	1.93582e+06		782	1623864000	2.07655e+06		946	4110207000	4.34483e+06		740	586694000	792830		1091	1427795000	1.3087e+06		1415	6782034000	4.79296e+06
1080	7482756000	6.92848e+06		775	2158336000	2.78495e+06		503	843098000	1.67614e+06		681	1232338000	1.8096e+06		1043	4431685000	4.24898e+06		532	607094000	1.14115e+06		626	877445000	1.40167e+06		518	869822000	1.67919e+06		937	5016361000	5.35364e+06		669	497551000	743723		1164	1277938000	1.09788e+06		876	3693081000	4.21585e+06
668	5133669000	7.68513e+06		562	1860056000	3.30971e+06		561	983636000	1.75336e+06		739	1277174000	1.72825e+06		972	4579221000	4.71113e+06		969	993916000	1.02571e+06		399	663742000	1.66351e+06		530	839229000	1.58345e+06		1014	2994250000	2.95291e+06		630	506828000	804489		1135	1318887000	1.16201e+06		783	4473691000	5.71353e+06
769	4387383000	5.70531e+06		733	2781536000	3.79473e+06		996	1542259000	1.54845e+06		477	684031000	1.43403e+06		1358	5462237000	4.02227e+06		943	1159318000	1.22939e+06		666	1261737000	1894500		686	1347250000	1.96392e+06		856	1842043000	2.15192e+06		643	501398000	779779		536	766618000	1.43026e+06		1111	7107218000	6.39714e+06
963	5111635000	5.30803e+06		901	2796628000	3.10392e+06		721	962504000	1.33496e+06		664	763418000	1.14973e+06		1301	5584991000	4.29284e+06		964	1071663000	1.11168e+06		1378	2703831000	1.96214e+06		794	1230256000	1.54944e+06		1036	4006601000	3.86738e+06		622	519429000	835095		661	760488000	1.15051e+06		854	4141107000	4.84907e+06
602	3807851000	6.32533e+06		767	2453156000	3.19838e+06		568	958565000	1.68761e+06		545	775525000	1.42298e+06		890	2973966000	3.34153e+06		881	1141777000	1.296e+06		809	1958503000	2.42089e+06		786	1341064000	1.70619e+06		906	3394468000	3.74665e+06		735	625505000	851027		955	887939000	929779		1089	5649084000	5.1874e+06
685	3884796000	5.67124e+06		919	2972802000	3.23482e+06		790	1289218000	1.63192e+06		705	923790000	1.31034e+06		1000	3565123000	3565123		828	1007425000	1.2167e+06		724	1542500000	2.13052e+06		929	1218201000	1.3113e+06		1170	3752684000	3.20742e+06		805	713740000	886634		771	814623000	1.05658e+06		1026	4382625000	4.27156e+06
860	4680813000	5.44281e+06		631	1550070000	2.45653e+06		725	1026737000	1.41619e+06		781	1154424000	1.47814e+06		795	2980687000	3.74929e+06		787	1162531000	1.47717e+06		814	2138200000	2.62678e+06		854	993012000	1.16278e+06		1040	4792544000	4.60822e+06		936	852240000	910513		695	801008000	1.15253e+06		949	3864839000	4.07254e+06
955	5042692000	5.28031e+06		967	2744541000	2.8382e+06		732	1524339000	2.08243e+06		1040	1609789000	1.54787e+06		753	2696969000	3.58163e+06		877	1143792000	1.30421e+06		863	2138158000	2.47759e+06		791	949311000	1.20014e+06		947	5093786000	5.37887e+06		771	703237000	912110		1008	1012070000	1.00404e+06		1100	4423781000	4.02162e+06
688	3750399000	5.45116e+06		565	1816090000	3.21432e+06		1094	1818695000	1.66243e+06		823	1079289000	1.31141e+06		679	2720056000	4.00597e+06		868	974728000	1.12296e+06		894	1889602000	2.11365e+06		867	1054295000	1.21603e+06		1037	4295331000	4.14207e+06		871	660762000	758625		880	909507000	1.03353e+06		1071	3438745000	3.21078e+06
885	5294562000	5.98256e+06		769	2815498000	3.66125e+06		799	1393552000	1.74412e+06		817	936175000	1.14587e+06		574	2100968000	3.66022e+06		685	729111000	1.0644e+06		892	1770524000	1.98489e+06		698	908370000	1.30139e+06		1143	5717749000	5.00241e+06		574	432217000	752991		828	859571000	1.03813e+06		791	3912164000	4.94585e+06
721	4013916000	5.56715e+06		557	2831522000	5.08352e+06		558	910350000	1.63145e+06		476	664443000	1.39589e+06		864	2558972000	2.96177e+06		1059	887298000	837864		563	1118794000	1.9872e+06		621	714271000	1.15019e+06		790	2941574000	3.72351e+06		876	668093000	762663		1588	1955641000	1.23151e+06		1583	7375602000	4.65926e+06
463	2430355000	5.24915e+06		695	3139863000	4.51779e+06		754	1467798000	1.94668e+06		642	767572000	1.1956e+06		545	1791620000	3.28738e+06		725	964697000	1.33062e+06		521	1231825000	2.36435e+06		658	885022000	1.34502e+06		1085	7303859000	6.73167e+06		585	460083000	786467		989	1071181000	1.0831e+06		1228	5505105000	4.48298e+06
715	3084607000	4.31414e+06		633	2627576000	4.15099e+06		575	812998000	1.41391e+06		1073	1380506000	1.28659e+06		807	4403584000	5.45673e+06		718	935231000	1.30255e+06		498	829873000	1.66641e+06		681	766686000	1.12582e+06		955	3619789000	3.79035e+06		764	638098000	835207		1081	1208049000	1.11753e+06		1037	5586207000	5.38689e+06
947	6126798000	6.46969e+06		607	2845357000	4.68757e+06		672	842120000	1.25315e+06		882	1217816000	1.38074e+06		708	3670338000	5.18409e+06		976	1095471000	1.12241e+06		604	1202932000	1.99161e+06		875	889391000	1.01645e+06		952	3251758000	3.41571e+06		821	723278000	880972		1027	866778000	843990		1205	6601267000	5.47823e+06
707	4835339000	6.83923e+06		792	3064573000	3.86941e+06		708	851390000	1.20253e+06		620	952001000	1.53549e+06		812	3391318000	4176500		1090	1396398000	1.2811e+06		702	1447475000	2.06193e+06		703	776385000	1.10439e+06		754	2673130000	3.54527e+06		1187	1041696000	877587		875	830703000	949375		1029	5462876000	5.30892e+06
733	3998448000	5.45491e+06		821	3503890000	4.26783e+06		682	910035000	1.33436e+06		823	1185970000	1.44103e+06		706	4431639000	6.27711e+06		610	768209000	1.25936e+06		792	1713809000	2.1639e+06		715	735120000	1.02814e+06		676	3943046000	5.83291e+06		1129	944625000	836692		971	969248000	998196		1113	5429422000	4.87819e+06
795	4199894000	5.28289e+06		915	3066729000	3.35162e+06		864	1245244000	1.44125e+06		801	1626611000	2.03073e+06		555	3591282000	6.47078e+06		699	884648000	1.26559e+06		627	1322997000	2.11004e+06		729	951497000	1.30521e+06		708	3022075000	4.26847e+06		1211	888454000	733653		973	994377000	1.02197e+06		913	4778638000	5.234e+06
943	4815519000	5.10659e+06		646	2215830000	3.43008e+06		681	862200000	1.26608e+06		614	1222439000	1.99094e+06		602	3208720000	5.3301e+06		525	614959000	1.17135e+06		532	1302754000	2.44879e+06		763	952251000	1.24804e+06		540	2338042000	4.32971e+06		1259	879790000	698801		1047	1040119000	993428		1300	8851276000	6.80867e+06
1093	6412387000	5.86678e+06		913	3865983000	4.23437e+06		543	698345000	1.28609e+06		700	1397963000	1997090		783	2746144000	3.50721e+06		746	744463000	997940		649	1247300000	1.92188e+06		633	1021613000	1.61392e+06		648	1849809000	2.85464e+06		969	825440000	851847		1071	1273597000	1.18917e+06		1178	6578355000	5.58434e+06
878	5078582000	5.78426e+06		1317	5638311000	4.28118e+06		562	822498000	1.46352e+06		653	1279623000	1.95961e+06		689	1868329000	2.71165e+06		841	842592000	1.00189e+06		619	1000358000	1.61609e+06		666	895203000	1.34415e+06		621	1420320000	2.28715e+06		937	829614000	885394		761	1065624000	1.40029e+06		934	7220279000	7.73049e+06
1070	5713812000	5.34001e+06		1231	6272282000	5.09527e+06		541	823873000	1.52287e+06		816	1473613000	1.8059e+06		599	2473320000	4.12908e+06		813	671016000	825358		604	1023580000	1.69467e+06		684	912940000	1.33471e+06		1471	5571259000	3.7874e+06		936	882474000	942814		1006	1070635000	1.06425e+06		845	3432979000	4.0627e+06
828	5099267000	6.15854e+06		515	2904242000	5.6393e+06		709	854175000	1.20476e+06		837	1370497000	1.63739e+06		869	5422155000	6.23953e+06		983	938381000	954609		770	1053682000	1.36842e+06		863	1104639000	1.28e+06		1469	3610052000	2.45749e+06		833	803001000	963987		1085	1202090000	1.10792e+06		745	1723166000	2.31297e+06
894	6579782000	7.35994e+06		673	2349994000	3.49182e+06		706	948119000	1.34294e+06		794	1463188000	1.84281e+06		992	5442465000	5.48636e+06		1114	927786000	832842		1110	1436364000	1.29402e+06		850	1374940000	1.61758e+06		548	1118226000	2.04056e+06		592	457353000	772556		1163	1099467000	945371		953	2876734000	3.01861e+06
909	6811019000	7.49287e+06		573	2862272000	4.99524e+06		824	1210556000	1.46912e+06		955	1482754000	1.55262e+06		1013	5361351000	5.29255e+06		902	736056000	816027		655	821953000	1.25489e+06		702	902783000	1.28602e+06		564	1158343000	2.0538e+06		1038	756916000	729206		854	772173000	904184		691	2354136000	3.40685e+06
709	3765334000	5.31077e+06		888	2908338000	3.27516e+06		735	907527000	1.23473e+06		709	1211637000	1.70894e+06		1126	4796130000	4.25944e+06		839	664424000	791924		553	765264000	1.38384e+06		584	704743000	1.20675e+06		522	2042123000	3.91211e+06		721	562257000	779829		535	928343000	1.73522e+06		575	2327158000	4.04723e+06
772	3904499000	5.05764e+06		827	3181548000	3.8471e+06		594	968603000	1.63064e+06		853	1270517000	1.48947e+06		845	3071061000	3.63439e+06		954	729333000	764500		434	662079000	1.52553e+06		495	616497000	1.24545e+06		824	3052684000	3.70471e+06		898	638605000	711141		634	640116000	1.00965e+06		567	3398835000	5.99442e+06
830	4346498000	5.23674e+06		898	4059768000	4.5209e+06		609	663453000	1.08941e+06		822	1282708000	1.56047e+06		845	3100119000	3.66878e+06		766	924958000	1.20752e+06		897	1176904000	1.31204e+06		731	916901000	1.25431e+06		734	2670258000	3.63795e+06		1158	724964000	626048		1023	857146000	837875		875	5371585000	6.13895e+06
1012	4392309000	4.34023e+06		876	2879599000	3.28721e+06		606	732958000	1.2095e+06		398	534266000	1.34238e+06		1011	2885595000	2.8542e+06		781	756161000	968196		672	1637668000	2.43701e+06		827	852117000	1.03037e+06		955	4477087000	4.68805e+06		689	501724000	728192		833	812607000	975519		1015	6568666000	6.47159e+06
675	4413562000	6.53861e+06		1015	3564069000	3.5114e+06		878	1344031000	1.53079e+06		1319	2030002000	1.53905e+06		676	2835556000	4.19461e+06		858	865403000	1.00863e+06		530	740124000	1.39646e+06		572	597267000	1.04417e+06		819	3300498000	4.02991e+06		627	487391000	777338		1103	1036352000	939576		808	4132997000	5.1151e+06
669	5414228000	8.09302e+06		723	2461460000	3.40451e+06		852	1464869000	1.71933e+06		919	972156000	1.05784e+06		966	2991220000	3.0965e+06		1182	958792000	811161		564	1012951000	1.79601e+06		673	654509000	972525		617	2632724000	4.26698e+06		659	526501000	798939		799	907675000	1.13601e+06		934	4885361000	5.23058e+06
736	5278185000	7.17145e+06		957	2891039000	3.02094e+06		937	1619162000	1.72803e+06		739	1221468000	1.65287e+06		1088	2743935000	2.522e+06		829	925789000	1.11675e+06		669	1124024000	1.68016e+06		788	767176000	973574		763	1784918000	2.33934e+06		742	535646000	721895		955	984331000	1.03071e+06		802	3155787000	3.9349e+06
726	4864307000	6.70015e+06		578	1565996000	2.70934e+06		714	1196288000	1.67547e+06		705	1112034000	1.57735e+06		964	2743511000	2.84597e+06		899	736425000	819160		510	884451000	1.73422e+06		811	1146636000	1.41385e+06		596	1600263000	2.68501e+06		585	403230000	689282		1091	1292423000	1.18462e+06		713	3350248000	4.69881e+06
1171	5638393000	4.81502e+06		785	3104509000	3.95479e+06		688	1182592000	1.71888e+06		522	723474000	1.38597e+06		864	3290253000	3.80816e+06		978	646549000	661093		694	907079000	1.30703e+06		954	1350393000	1.41551e+06		650	1489180000	2.29105e+06		817	604057000	739360		805	1017274000	1.26369e+06		733	2353343000	3.21056e+06
506	3062425000	6.05222e+06		750	3433697000	4.57826e+06		1383	1794763000	1.29773e+06		492	498424000	1.01306e+06		899	2994994000	3.33147e+06		558	428454000	767839		610	846658000	1.38796e+06		671	1018993000	1.51862e+06		736	1432970000	1.94697e+06		850	589028000	692974		899	1234364000	1.37304e+06		676	2574745000	3.80879e+06
560	3514177000	6.27532e+06		689	2841248000	4.12373e+06		909	1462291000	1.60868e+06		731	932412000	1.27553e+06		912	2660904000	2.91766e+06		755	794752000	1.05265e+06		790	1456006000	1.84305e+06		833	1221419000	1.46629e+06		640	1178801000	1.84188e+06		907	699918000	771685		1628	1767522000	1.0857e+06		599	2807334000	4.6867e+06
867	5051141000	5.826e+06		619	2374764000	3.83645e+06		999	1888711000	1.8906e+06		644	1403477000	2.17931e+06		715	2670426000	3.73486e+06		974	952175000	977592		671	1197372000	1.78446e+06		777	950514000	1.22331e+06		712	1638503000	2.30127e+06		583	460272000	789489		1398	1568295000	1.12181e+06		679	3523937000	5.18989e+06
780	2555188000	3.27588e+06		680	2414734000	3.55108e+06		790	1252087000	1.58492e+06		571	474068000	830242		785	2958278000	3.76851e+06		646	759899000	1.17631e+06		687	1092334000	1.59001e+06		660	953172000	1444200		658	1607585000	2.44314e+06		795	582935000	733252		864	798293000	923950		913	4036318000	4.42094e+06
685	3615661000	5.27834e+06		936	2359426000	2.52075e+06		757	986807000	1.30358e+06		524	920598000	1.75687e+06		912	2435568000	2.67058e+06		596	661805000	1.11041e+06		508	783833000	1.54298e+06		610	761033000	1.2476e+06		642	3369073000	5.24778e+06		788	609320000	773249		1044	1078972000	1.0335e+06		793	3874803000	4.88626e+06
1180	8063368000	6.83336e+06		1172	2016018000	1.72015e+06		720	1070567000	1.4869e+06		784	1010490000	1.28889e+06		1139	3433263000	3.01428e+06		1082	995917000	920441		779	1648114000	2.11568e+06		981	2675204000	2.72702e+06		916	3968514000	4.33244e+06		871	511129000	586830		811	1066251000	1.31474e+06		1387	3992090000	2.87822e+06
633	4182384000	6.60724e+06		735	1164415000	1.58424e+06		741	1607724000	2.16967e+06		1073	1423712000	1.32685e+06		1160	2529088000	2.18025e+06		747	782780000	1.0479e+06		963	1866816000	1.93854e+06		941	3115317000	3.31065e+06		754	3271652000	4.33906e+06		1406	1149169000	817332		994	1245395000	1.25291e+06		1616	5331991000	3.2995e+06
1102	6525706000	5.92169e+06		836	1309380000	1.56624e+06		739	1587501000	2.14817e+06		872	1459752000	1.67403e+06		815	1894166000	2.32413e+06		658	687697000	1.04513e+06		633	861815000	1.36148e+06		875	1490630000	1.70358e+06		765	2459705000	3.2153e+06		1446	1030939000	712959		859	1034519000	1.20433e+06		785	3044374000	3.87818e+06
921	6113643000	6.63805e+06		784	1783515000	2.27489e+06		639	1284365000	2.00996e+06		797	986996000	1.23839e+06		793	1962470000	2.47474e+06		922	928356000	1.00689e+06		671	881389000	1.31355e+06		1070	1612558000	1.50706e+06		654	2541629000	3.88628e+06		1071	1026871000	958796		1191	1387422000	1.16492e+06		641	2639480000	4.11775e+06
840	7744178000	9.21926e+06		747	2642726000	3.53779e+06		765	1617583000	2.11449e+06		720	1198727000	1.6649e+06		602	2357298000	3.91578e+06		653	632938000	969277		877	1548753000	1.76597e+06		686	1260518000	1.83749e+06		673	2213210000	3.28857e+06		689	575742000	835620		726	977404000	1.34629e+06		906	3537442000	3.90446e+06
827	5218328000	6.30995e+06		777	1734724000	2.23259e+06		820	1417904000	1.72915e+06		869	1100242000	1.2661e+06		1150	5218400000	4.53774e+06		838	907691000	1.08316e+06		736	1314187000	1.78558e+06		906	2383723000	2.63104e+06		690	2096689000	3.03868e+06		996	1111017000	1.11548e+06		725	975449000	1.34545e+06		962	3676235000	3.82145e+06
726	3671988000	5.05783e+06		906	1951250000	2.1537e+06		764	1641579000	2.14866e+06		927	1636602000	1.76548e+06		881	3659976000	4.15434e+06		1176	1324528000	1.1263e+06		608	941324000	1.54823e+06		997	2263203000	2.27001e+06		579	1563314000	2.70002e+06		758	825632000	1.08922e+06		811	1225787000	1.51145e+06		809	3140257000	3.88165e+06
636	4399855000	6.91801e+06		763	3127091000	4.09842e+06		608	1632075000	2.68433e+06		966	1368926000	1.41711e+06		677	1766223000	2.6089e+06		923	957257000	1.03711e+06		842	1082245000	1.28533e+06		714	2190256000	3.06759e+06		777	4127593000	5.31222e+06		961	844576000	878851		1043	1435937000	1.37674e+06		1144	6059655000	5.2969e+06
595	4384849000	7.36949e+06		972	3626364000	3.73083e+06		687	967399000	1.40815e+06		822	1052628000	1.28057e+06		1363	3620312000	2.65613e+06		867	971030000	1.11999e+06		874	1168822000	1.33732e+06		1036	1874714000	1.80957e+06		891	3534793000	3.96722e+06		732	689988000	942607		1156	1547677000	1.33882e+06		1745	8605604000	4.93158e+06
898	6500917000	7.23933e+06		1059	3274667000	3.09223e+06		773	1165236000	1.50742e+06		755	1284000000	1.70066e+06		1000	3891226000	3891226		801	839019000	1.04746e+06		550	759652000	1.38119e+06		708	1416830000	2.00117e+06		1002	2737862000	2.7324e+06		888	738407000	831539		1256	1762610000	1.40335e+06		974	4379526000	4.49643e+06
1294	7442875000	5.75184e+06		981	2327442000	2.37252e+06		591	1276882000	2.16054e+06		664	1100022000	1.65666e+06		966	3118342000	3.2281e+06		842	902638000	1.07202e+06		528	747991000	1.41665e+06		905	3600509000	3.97846e+06		865	3702624000	4.28049e+06		1282	931040000	726240		1378	2079834000	1.50931e+06		910	4529472000	4.97744e+06
799	4910672000	6.14602e+06		941	1939772000	2.06139e+06		780	1218163000	1.56175e+06		1288	2019624000	1.56803e+06		919	4765359000	5.18537e+06		788	928292000	1.17804e+06		826	1289596000	1.56125e+06		763	1643831000	2.15443e+06		713	4389725000	6.1567e+06		593	466716000	787042		1175	1518442000	1.29229e+06		696	3031583000	4.35572e+06
696	4114924000	5.91225e+06		949	2269673000	2.39165e+06		628	953928000	1.51899e+06		1580	2058247000	1.30269e+06		888	3783490000	4.26069e+06		831	1091095000	1.31299e+06		601	764265000	1.27166e+06		1215	3012054000	2.47906e+06		781	3377951000	4.32516e+06		911	682878000	749592		1085	1514883000	1.39621e+06		964	3981810000	4.13051e+06
686	4995694000	7.28235e+06		684	1614128000	2.35984e+06		806	1173435000	1.45587e+06		693	1245659000	1.79749e+06		903	4484581000	4.96631e+06		1113	1372494000	1.23315e+06		638	802353000	1.25761e+06		579	1112276000	1.92103e+06		798	3313783000	4.15261e+06		1019	932823000	915430		1196	1534878000	1.28334e+06		1579	6981921000	4.42174e+06
1124	9312883000	8.28548e+06		780	2629647000	3.37134e+06		851	1181397000	1.38825e+06		1242	1727591000	1.39098e+06		1342	6922887000	5.15863e+06		908	1071276000	1.17982e+06		814	1038337000	1.2756e+06		739	2110566000	2.85598e+06		860	2666653000	3.10076e+06		909	686632000	755371		721	1155391000	1.60248e+06		1074	7793870000	7.25686e+06
1223	7766033000	6.34999e+06		752	2676741000	3.5595e+06		1060	1719782000	1.62244e+06		724	1033459000	1.42743e+06		830	4247764000	5.11779e+06		979	1130736000	1.15499e+06		804	1073201000	1.33483e+06		785	2404357000	3.06288e+06		804	2642524000	3.28672e+06		808	695796000	861134		1018	1654958000	1.6257e+06		1084	7493759000	6.91306e+06
724	5551473000	7.66778e+06		755	1714474000	2.27083e+06		911	1970574000	2.16309e+06		799	1152991000	1.44304e+06		847	4471736000	5.2795e+06		923	849282000	920132		508	976105000	1.92147e+06		590	1063322000	1.80224e+06		731	3460954000	4.73455e+06		904	746188000	825429		1045	2090534000	2.00051e+06		1106	7853900000	7.10118e+06
934	5131373000	5.49398e+06		806	2572555000	3.19176e+06		787	1612418000	2.04882e+06		680	932880000	1.37188e+06		923	4008550000	4.34296e+06		720	877420000	1.21864e+06		526	941952000	1.79078e+06		658	2387853000	3.62896e+06		736	3749328000	5.0942e+06		971	980026000	1.0093e+06		872	1759658000	2.01796e+06		1328	8600503000	6.47628e+06
834	5164323000	6.19223e+06		854	3069203000	3.59391e+06		720	2124906000	2.95126e+06		973	1412011000	1.45119e+06		878	3528136000	4.01838e+06		1136	1198242000	1.05479e+06		620	1034967000	1.6693e+06		561	2628535000	4.68545e+06		699	2763106000	3.95294e+06		956	1067698000	1.11684e+06		835	1709108000	2.04684e+06		823	4152434000	5.04548e+06
1081	8283858000	7.66314e+06		789	3027957000	3.83771e+06		904	2864943000	3.16918e+06		757	1224072000	1.617e+06		1161	2956128000	2.54619e+06		907	1151848000	1.26995e+06		819	2019940000	2.46635e+06		1005	2543238000	2.53059e+06		1024	5747940000	5.61322e+06		826	788636000	954765		1102	2194460000	1.99134e+06		1020	5368117000	5.26286e+06
807	5117025000	6.3408e+06		895	4238509000	4.73576e+06		1026	3321860000	3.23768e+06		703	1033762000	1.4705e+06		1012	3991826000	3.94449e+06		814	970760000	1.19258e+06		672	1447322000	2.15375e+06		915	2142387000	2.34141e+06		896	4433078000	4.94763e+06		944	815941000	864344		1092	1679923000	1.53839e+06		846	3951506000	4.67081e+06
946	6409156000	6.77501e+06		660	2493491000	3.77802e+06		713	1641735000	2.30257e+06		1150	1546157000	1.34448e+06		963	2874768000	2.98522e+06		997	968950000	971866		888	1766303000	1.98908e+06		753	2521691000	3.34886e+06		656	3279501000	4.99924e+06		893	781893000	875580		1253	1830940000	1.46125e+06		1682	7288409000	4.33318e+06
830	4377328000	5.27389e+06		779	1910727000	2.45279e+06		802	1965844000	2.45118e+06		934	1603461000	1.71677e+06		979	4881147000	4.98585e+06		1175	1243299000	1.05813e+06		925	1687917000	1.82478e+06		917	2261504000	2.4662e+06		573	2696682000	4.70625e+06		1112	849033000	763519		878	1549679000	1.76501e+06		775	2674921000	3.45151e+06
845	5457855000	6459000		716	2676057000	3.73751e+06		706	1318485000	1.86754e+06		645	1241409000	1.92467e+06		910	4421458000	4.85875e+06		966	1014148000	1.04984e+06		713	1475740000	2.06976e+06		727	1102396000	1.51636e+06		753	3430541000	4.55583e+06		860	696244000	809586		911	1844896000	2.02513e+06		818	2365425000	2.89172e+06
728	4331778000	5.95024e+06		1164	3963207000	3.40482e+06		676	1271965000	1.88161e+06		650	1010282000	1554280		975	2507685000	2.57198e+06		762	778976000	1.02228e+06		789	1796441000	2.27686e+06		962	1611555000	1.67521e+06		711	3962371000	5.57295e+06		805	478333000	594202		1080	1811477000	1.67729e+06		904	4750175000	5.25462e+06
795	3596585000	4.52401e+06		636	2223411000	3.49593e+06		527	834208000	1.58294e+06		702	1109948000	1.58112e+06		977	2758409000	2.82335e+06		997	961289000	964182		734	1364412000	1.85887e+06		867	1631215000	1.88145e+06		603	3054687000	5.06582e+06		1114	912811000	819399		879	1617586000	1.84026e+06		818	4076954000	4.98405e+06
961	4871938000	5.06965e+06		878	1858934000	2.11724e+06		641	1029043000	1.60537e+06		520	887853000	1.70741e+06		1063	1789804000	1.68373e+06		802	865122000	1.07871e+06		779	1553456000	1.99417e+06		749	1450674000	1.93681e+06		787	5336887000	6.7813e+06		789	602873000	764098		1026	1656496000	1.61452e+06		750	2609042000	3.47872e+06
620	2693304000	4.34404e+06		722	1667426000	2.30945e+06		830	1711091000	2.06156e+06		844	1081587000	1.2815e+06		801	2154499000	2.68976e+06		770	703323000	913406		872	1825268000	2.0932e+06		838	1420572000	1.69519e+06		604	3123019000	5.17056e+06		725	565506000	780008		919	1762137000	1.91745e+06		622	2975666000	4.78403e+06
690	3792114000	5.49582e+06		660	1339066000	2.02889e+06		512	850025000	1.66021e+06		825	1291100000	1.56497e+06		772	1839975000	2.38339e+06		844	870111000	1.03094e+06		628	1002597000	1.59649e+06		690	1293518000	1.87466e+06		527	2691799000	5.10778e+06		832	695866000	836377		1196	1925579000	1.61002e+06		1046	4495549000	4.29785e+06
1088	8456428000	7.77245e+06		980	1679407000	1.71368e+06		683	1382376000	2.02398e+06		839	1128512000	1.34507e+06		948	2309838000	2.43654e+06		861	930755000	1.08102e+06		711	1165516000	1.63926e+06		855	1497130000	1.75103e+06		633	3845268000	6.07467e+06		764	622618000	814945		1104	1871847000	1.69551e+06		1710	8791798000	5.1414e+06
801	5821754000	7.26811e+06		561	985349000	1.75642e+06		728	1456614000	2.00084e+06		872	1628468000	1.86751e+06		837	2059336000	2.46038e+06		700	783621000	1.11946e+06		649	1255969000	1.93524e+06		892	1484225000	1.66393e+06		766	4089714000	5.33905e+06		1078	838322000	777664		1117	1582276000	1.41654e+06		1352	5013360000	3.70811e+06
859	6411122000	7.46347e+06		681	1687114000	2.47741e+06		720	1205850000	1.67479e+06		835	1542066000	1.84679e+06		809	2570528000	3.17741e+06		1085	1190745000	1.09746e+06		635	985667000	1.55223e+06		680	1253804000	1.84383e+06		1091	4214868000	3.86331e+06		1438	934601000	649931		1262	2120613000	1.68036e+06		1202	4730549000	3.93556e+06
742	5049872000	6.80576e+06		682	1343791000	1.97037e+06		653	1050764000	1.60913e+06		803	1781777000	2.2189e+06		827	2195105000	2.6543e+06		767	858399000	1.11916e+06		681	1220000000	1.79148e+06		1004	2357804000	2.34841e+06		942	4685031000	4.97349e+06		936	628082000	671028		609	834606000	1.37045e+06		1001	4508341000	4.50384e+06
719	3494240000	4.85986e+06		751	1183864000	1.57638e+06		690	1123277000	1.62794e+06		924	2018288000	2.18429e+06		982	3874166000	3.94518e+06		630	666201000	1.05746e+06		722	1240067000	1.71754e+06		876	2801714000	3.1983e+06		790	3912451000	4.95247e+06		1369	1040936000	760362		1212	2131375000	1.75856e+06		1040	3805244000	3.65889e+06
516	3003915000	5.82154e+06		810	1538856000	1.89982e+06		719	1397828000	1.94413e+06		633	1311552000	2.07196e+06		1114	6724679000	6.03652e+06		930	851055000	915113		898	1799741000	2.00417e+06		999	1636051000	1.63769e+06		1239	7027558000	5.67196e+06		543	469232000	864147		1429	2550324000	1.78469e+06		916	3692553000	4.03117e+06
436	3895886000	8.93552e+06		928	1644365000	1.77195e+06		895	1814435000	2.0273e+06		541	1193494000	2.20609e+06		913	3452109000	3.78106e+06		910	856435000	941137		736	1030208000	1.39974e+06		910	2159468000	2.37304e+06		1062	3965623000	3.73411e+06		861	445130000	516992		1236	1984932000	1.60593e+06		1009	5279343000	5.23225e+06
1053	9115264000	8.65647e+06		597	1646970000	2.75874e+06		584	1210504000	2.07278e+06		1107	2370400000	2.14128e+06		933	3531716000	3.78533e+06		707	720571000	1.0192e+06		630	1179229000	1.87179e+06		764	1323519000	1.73235e+06		684	4516066000	6.60244e+06		834	416533000	499440		884	931259000	1.05346e+06		882	4331197000	4.91065e+06
847	6375235000	7.52684e+06		699	1735108000	2.48227e+06		689	1583955000	2.29892e+06		560	966372000	1.72566e+06		665	1862699000	2.80105e+06		970	828373000	853993		791	1376345000	1.74001e+06		832	1188398000	1.42836e+06		1060	5109322000	4.82012e+06		804	406286000	505331		963	1485340000	1.54241e+06		1150	6125702000	5.3267e+06
592	4474266000	7.55788e+06		740	2745140000	3.70965e+06		676	1065767000	1.57658e+06		621	1126157000	1.81346e+06		620	1918905000	3.09501e+06		867	769571000	887625		713	1320264000	1.8517e+06		580	1252687000	2.15981e+06		1041	5474276000	5.25867e+06		925	346051000	374109		510	700366000	1.37327e+06		1050	3979971000	3.79045e+06
1003	6793350000	6.77303e+06		709	1222785000	1.72466e+06		669	1814946000	2.71292e+06		1067	2189740000	2.05224e+06		437	1745890000	3.99517e+06		920	843846000	917224		758	1470455000	1.93991e+06		815	1766983000	2.16808e+06		706	4617062000	6.53975e+06		810	733618000	905701		1069	1421412000	1.32967e+06		594	1663920000	2.80121e+06
545	3414104000	6.26441e+06		683	1514090000	2.21682e+06		872	1700782000	1.95044e+06		678	1124059000	1.6579e+06		791	3369901000	4.2603e+06		834	725947000	870440		777	1347040000	1.73364e+06		868	1151967000	1.32715e+06		966	2950660000	3.05451e+06		989	860289000	869857		1117	1798957000	1.61053e+06		948	2545582000	2.68521e+06
1092	7826820000	7.16742e+06		792	1266619000	1.59927e+06		694	1625131000	2.34169e+06		883	1413346000	1.60062e+06		705	2170607000	3.07888e+06		834	632130000	757950		1119	1897581000	1.69578e+06		703	1072497000	1.5256e+06		1080	4582899000	4243425		676	626854000	927299		1067	1907988000	1.78818e+06		788	2833691000	3.59605e+06
1012	6820421000	6.73955e+06		829	1198148000	1.44529e+06		991	1743013000	1.75884e+06		692	995849000	1.43909e+06		638	2037840000	3.19411e+06		893	641809000	718711		601	865203000	1.43961e+06		999	1637600000	1.63924e+06		812	2982941000	3.67357e+06		865	650677000	752228		652	1055766000	1.61927e+06		1341	5039262000	3.75784e+06
1081	6346045000	5.87053e+06		876	1254546000	1.43213e+06		715	1661674000	2.32402e+06		873	1044896000	1.1969e+06		617	1586193000	2.57082e+06		810	660744000	815733		653	1110972000	1.70134e+06		572	1131236000	1.97769e+06		709	2616239000	3.69004e+06		1051	813850000	774358		951	1835607000	1.93019e+06		761	3566999000	4.68725e+06
1050	7049110000	6.71344e+06		787	1530213000	1.94436e+06		748	1126033000	1.50539e+06		633	763017000	1.2054e+06		1172	6475431000	5.52511e+06		661	570130000	862526		537	937061000	1.74499e+06		887	1681652000	1.89589e+06		805	3456322000	4.29357e+06		996	582837000	585178		824	1588180000	1.9274e+06		1011	5202560000	5.14595e+06
825	4460208000	5.40631e+06		699	2090746000	2.99105e+06		644	979801000	1.52143e+06		693	920873000	1.32882e+06		890	4812779000	5.40762e+06		957	877296000	916715		580	883410000	1.52312e+06		520	925249000	1779325		869	2849313000	3.27884e+06		770	450362000	584886		1009	2183462000	2.16399e+06		715	4430243000	6.19614e+06
778	4925123000	6.33049e+06		828	1843787000	2.2268e+06		803	1443327000	1.79742e+06		950	1900311000	2.00033e+06		1069	3794945000	3.55e+06		918	983968000	1.07186e+06		579	1117727000	1.93044e+06		671	1075439000	1.60274e+06		541	3111125000	5.75069e+06		779	469367000	602525		989	2086248000	2.10945e+06		992	5396680000	5.4402e+06
635	3234615000	5.09388e+06		704	2591453000	3.68104e+06		488	802100000	1.64365e+06		808	1894693000	2.34492e+06		1068	4301359000	4.02749e+06		745	816314000	1.09572e+06		711	1438736000	2.02354e+06		656	1466538000	2.23558e+06		602	2952769000	4.90493e+06		899	464143000	516288		1027	1747181000	1.70125e+06		824	1583281000	1.92146e+06
1356	6769480000	4.99224e+06		836	1996037000	2.3876e+06		722	1151493000	1.59487e+06		659	783657000	1.18916e+06		1123	4842179000	4.31182e+06		989	852245000	861724		750	1374578000	1.83277e+06		532	955425000	1.79591e+06		828	2664730000	3.21827e+06		873	421096000	482355		843	1039366000	1.23294e+06		699	2557936000	3.65942e+06
772	4283522000	5.5486e+06		930	2357086000	2.5345e+06		375	474598000	1.26559e+06		517	696079000	1.34638e+06		891	2308910000	2.59137e+06		685	756190000	1.10393e+06		666	1928272000	2.8953e+06		724	1472243000	2.03348e+06		808	2277337000	2.81849e+06		826	416485000	504219		762	933621000	1.22522e+06		733	2911292000	3.97175e+06
