# Supplementary material for: Cannabis sativa extracts inhibit LDL oxidation and the formation of foam cells in vitro, acting as potential multi-step inhibitors of atherosclerosis development
Source: PLoS One. 2024 Dec 20;19(12):e0310777. doi: 10.1371/journal.pone.0310777 (PMC11661628; doi:10.1371/journal.pone.0310777)
Supplement: S1 File — (ZIP) [file pone.0310777.s014.zip › Figure 4.xlsx]

## Sheet: A
PANEL A
E1 (µg/mL)	DiI-oxLDL (µg/mL)				protein concentration (mg/mL)				µg DiI-oxLDL/mg protein
	n=1	n=2	n=3		n=1	n=2	n=3		n=1	n=2	n=3
0	3.39043	2.16866	2.90504		0.408626	0.289493	0.260464		8.29716	7.49123	11.1533
0.1	4.03335	5.19149	5.82571		0.548846	0.645767	0.61008		7.34879	8.03926	9.54909
0.5	3.9986	5.08535	5.46929		0.548679	0.614716	0.556677		7.28769	8.27269	9.82489
1	3.36458	4.58753	5.30643		0.517825	0.597199	0.545796		6.49753	7.68175	9.72236
2	3.04617	3.93567	4.26		0.518513	0.650872	0.544751		5.87481	6.04677	7.82009
2.5	2.46674	1.36656	2.0026		0.420715	0.313945	0.293412		5.8632	4.35286	6.82523
5	2.0896	1.1056	1.65663		0.421515	0.25427	0.256612		4.95735	4.34814	6.45579
7.5	1.48916	0.841439	1.26424		0.419571	0.271095	0.252723		3.54925	3.10385	5.00247
10	1.08995	0.68307	0.976781		0.412697	0.257934	0.262961		2.64105	2.64823	3.71455
12.5	1.04776	0.607412	0.840683		0.413923	0.257433	0.235856		2.5313	2.3595	3.56439
15	0.499257	0.519572	0.672151		0.410318	0.251727	0.223248		1.21675	2.06403	3.01078

## Sheet: B
PANEL B
E2 (µg/mL)	DiI-oxLDL (µg/mL)				protein concentration (mg/mL)				µg DiI-oxLDL/mg protein
	n=1	n=2	n=3		n=1	n=2	n=3		n=1	n=2	n=3
0	3.10173	1.32052	3.32001		0.366731	0.170859	0.366564		8.45779	7.72871	9.05711
0.1	4.26724	5.39156	6.19786		0.521624	0.61651	0.575196		8.18067	8.74529	10.7752
0.5	4.05496	5.24691	5.67786		0.448952	0.615579	0.606972		9.03204	8.52353	9.3544
1	4.05684	4.87214	5.27357		0.487176	0.609674	0.57202		8.32725	7.99138	9.21921
2	3.45382	3.30353	5.195		0.482624	0.496954	0.577689		7.15633	6.64756	8.99272
2.5	2.57659	0.882339	2.71521		0.364088	0.178572	0.372827		7.07683	4.94108	7.28275
5	2.40068	0.85372	2.32472		0.345594	0.185406	0.360506		6.94654	4.60459	6.4485
7.5	2.11377	0.772316	2.04171		0.375404	0.205966	0.334571		5.63065	3.74973	6.10248
10	1.70872	0.675649	1.79941		0.31281	0.179269	0.312161		5.46249	3.7689	5.76437
12.5	1.60291	0.641942	1.63406		0.328192	0.170058	0.325236		4.88407	3.77483	5.02421
15	1.30191	1.76498	1.98571		0.503342	0.584583	0.512595		2.58654	3.01922	3.87385
20	1.01731	1.41557	1.50357		0.454499	0.574126	0.496971		2.23831	2.46561	3.02547
25	1.0624	0.977861	0.914286		0.453065	0.523905	0.441667		2.34491	1.86649	2.07008
30	0.111841	0.183226	0.614286		0.292796	0.404302	0.462029		0.381974	0.453192	1.32954

## Sheet: C
PANEL C
E3 (µg/mL)	DiI-oxLDL (µg/mL)				protein concentration (mg/mL)				µg DiI-oxLDL/mg protein
	n=1	n=2	n=3		n=1	n=2	n=3		n=1	n=2	n=3
0	2.99513	1.7781	2.46845		0.306748	0.207339	0.251141		9.76412	8.57583	9.82896
0.1	4.0822	5.12292	5.86714		0.520609	0.604757	0.61509		7.84119	8.47105	9.53867
0.5	4.10568	5.52494	5.97714		0.492801	0.609022	0.575949		8.3313	9.07182	10.3779
1	4.21839	4.98579	5.89929		0.500637	0.591314	0.566526		8.42605	8.43171	10.4131
2	4.17894	5.07596	5.49357		0.503385	0.610418	0.58797		8.30169	8.31555	9.34328
2.5	2.62004	1.52117	2.18862		0.353639	0.223067	0.293172		7.40881	6.81935	7.46532
5	2.40461	1.26615	1.75553		0.395152	0.204124	0.281705		6.08528	6.20283	6.2318
7.5	2.04684	1.03847	1.5552		0.351385	0.184129	0.246502		5.82506	5.63989	6.30907
10	1.65316	0.817152	1.22322		0.386895	0.204865	0.206706		4.27289	3.98874	5.91767
12.5	1.38964	0.742744	0.83019		0.361251	0.17824	0.246118		3.84674	4.1671	3.37313
15	1.14151	0.620637	0.852448		0.342938	0.167518	0.265453		3.32861	3.7049	3.2113

## Sheet: D
PANEL D
AEA (µM)	DiI-oxLDL (µg/mL)				protein concentration (mg/mL)				µg DiI-oxLDL/mg protein
	n=1	n=2	n=3		n=1	n=2	n=3		n=1	n=2	n=3
0	3.73645	3.96589	3.66789		0.412367	0.418794	0.409675		9.06098	9.46979	8.95317
0.001	4.41116	4.45823	3.55979		0.432426	0.427961	0.395246		10.201	10.4174	9.00651
0.01	4.43657	3.97364	3.45145		0.406946	0.38796	0.379854		10.9021	10.2424	9.08625
0.1	3.94386	4.29826	4.01458		0.408943	0.425678	0.416798		9.64402	10.0974	9.63197
1	3.99512	4.37026	4.16004		0.416479	0.426978	0.403676		9.5926	10.2353	10.3054
10	4.36963	4.02811	3.97595		0.403675	0.416755	0.421768		10.8246	9.66543	9.42686
25	3.62123	3.68178	3.67248		0.427698	0.402576	0.416798		8.46679	9.14555	8.81118
50	3.34538	4.00366	3.62153		0.402576	0.431258	0.398755		8.30994	9.28367	9.08209
100	3.3915	3.54464	3.27714		0.412548	0.402598	0.396574		8.22087	8.80442	8.26362
125	3.2037	3.66963	3.68779		0.415896	0.419781	0.425467		7.70313	8.74176	8.66763

## Sheet: E
PANEL E
THCA (µM)	DiI-oxLDL (µg/mL)				protein concentration (mg/mL)				µg DiI-oxLDL/mg protein
	n=1	n=2	n=3		n=1	n=2	n=3		n=1	n=2	n=3
Control	5.59529	5.57987	5.58916		0.523125	0.514565	0.520246		10.6959	10.8439	10.7433
0.278957	5.65714	5.8008	5.78184		0.526182	0.536987	0.52226		10.7513	10.8025	11.0708
1.39479	5.43666	5.45164	5.50649		0.548089	0.547547	0.550263		9.91931	9.95648	10.007
2.78957	5.84869	5.07052	5.13338		0.590192	0.554807	0.54067		9.9098	9.13925	9.49448
8.36871	3.51519	3.54213	3.49025		0.544125	0.553874	0.563943		6.46027	6.3952	6.18902
13.9479	2.68914	2.81684	2.8328		0.553373	0.534456	0.54418		4.85955	5.27049	5.20564

## Sheet: F
PANEL F
THC (µM)	DiI-oxLDL (µg/mL)				protein concentration (mg/mL)				µg DiI-oxLDL/mg protein
	n=1	n=2	n=3		n=1	n=2	n=3		n=1	n=2	n=3
Control	5.04359	5.31993	5.08795		0.345199	0.369243	0.358945		14.6106	14.4077	14.1747
0.317996	5.50151	5.31395	5.65614		0.410594	0.376527	0.410159		13.3989	14.1131	13.7901
1.58998	5.30697	5.17827	5.29599		0.408673	0.414317	0.418287		12.9859	12.4983	12.6611
3.17996	4.77223	4.84107	4.89095		0.391449	0.388636	0.386633		12.1912	12.4565	12.6501
6.35993	4.01302	4.08385	4.34224		0.398178	0.439211	0.480989		10.0784	9.29815	9.02773
12.7199	2.33598	2.30904	2.42277		0.347275	0.360938	0.373526		6.7266	6.39734	6.48623

## Sheet: G
PANEL G
CBDA (µM)	DiI-oxLDL (µg/mL)				protein concentration (mg/mL)				µg DiI-oxLDL/mg protein
	n=1	n=2	n=3		n=1	n=2	n=3		n=1	n=2	n=3
Control	5.59529	5.57987	5.58916		0.523125	0.514565	0.520246		10.6959	10.8439	10.7433
0.278957	6.79944	6.48319	6.22979		0.634091	0.571657	0.558152		10.7231	11.3411	11.1614
1.39479	6.43031	6.34517	6.24475		0.578317	0.567983	0.568941		11.119	11.1714	10.9761
2.78957	5.95444	5.94346	6.61089		0.578359	0.563649	0.582235		10.2954	10.5446	11.3543
8.36871	4.97475	5.06554	4.99969		0.581945	0.573825	0.556922		8.54849	8.82766	8.97736
13.9479	3.72769	3.85539	3.88632		0.554853	0.564516	0.576572		6.71834	6.82955	6.74039

## Sheet: H
PANEL H
CBD (µM)	DiI-oxLDL (µg/mL)				protein concentration (mg/mL)				µg DiI-oxLDL/mg protein
	n=1	n=2	n=3		n=1	n=2	n=3		n=1	n=2	n=3
Control	5.61424	5.78783	5.74678		0.476518	0.496283	0.487949		11.7818	11.6624	11.7774
0.317996	5.87163	5.90954	6.03026		0.52664	0.498383	0.497057		11.1492	11.8574	12.1319
1.58998	5.716	5.78284	5.97439		0.506877	0.509673	0.535582		11.2769	11.3462	11.1549
3.17996	4.22352	5.20521	5.65016		0.438592	0.561711	0.529959		9.62973	9.2667	10.6615
6.35993	4.71536	4.89494	4.9109		0.511381	0.541255	0.552991		9.22084	9.04368	8.88062
12.7199	3.23186	3.13509	3.3436		0.424817	0.374812	0.465489		7.60766	8.36444	7.18298
