# Supplementary material for: Cannabis sativa extracts inhibit LDL oxidation and the formation of foam cells in vitro, acting as potential multi-step inhibitors of atherosclerosis development
Source: PLoS One. 2024 Dec 20;19(12):e0310777. doi: 10.1371/journal.pone.0310777 (PMC11661628; doi:10.1371/journal.pone.0310777)
Supplement: S1 File — (ZIP) [file pone.0310777.s014.zip › Figure 5.xlsx]

## Sheet: A
PANEL A
AM251	DiI-oxLDL (µg/mL)				protein concentration (mg/mL)				µg DiI-oxLDL/mg protein
	n=1	n=2	n=3		n=1	n=2	n=3		n=1	n=2	n=3
Control	5.5694	6.50597	4.21929		0.500209	0.462081	0.372053		11.1342	14.0797	11.3405
AM251 (5 µM)	6.17388	6.72164	4.68143		0.504951	0.441117	0.385626		12.2267	15.2378	12.1398
E1 (2 µg/mL)	4.18582	4.71567	3.21071		0.515132	0.51949	0.390605		8.12573	9.0775	8.21985
E1 + AM251	5.12239	5.43657	3.605		0.492663	0.491265	0.37961		10.3974	11.0665	9.49659
E2 (5 µg/mL)	2.93627	2.3263	3.072		0.452914	0.361037	0.445878		6.48306	6.44338	6.88978
E2 + AM251	3.14225	3.25722	3.25243		0.433102	0.408772	0.435894		7.25523	7.96832	7.46153
E3 (5 µg/mL)	4.35373	4.66343	2.90857		0.476134	0.497705	0.396432		9.14391	9.36987	7.33687
E3 + AM251	4.50299	5.10746	3.37286		0.455149	0.49126	0.390012		9.89343	10.3967	8.64808

## Sheet: B
PANEL B
AM630	DiI-oxLDL (µg/mL)				protein concentration (mg/mL)				µg DiI-oxLDL/mg protein
	n=1	n=2	n=3		n=1	n=2	n=3		n=1	n=2	n=3
Control	5.5694	6.50597	4.21929		0.500209	0.462081	0.372053		11.1342	14.0797	11.3405
AM630 (5 µM)	5.17015	6.33134	3.77714		0.47413	0.467656	0.344897		10.9045	13.5385	10.9515
E1 (2 µg/mL)	4.18582	4.71567	3.21071		0.515132	0.51949	0.390605		8.12573	9.0775	8.21985
E1 + AM630	4.04478	4.03955	3.10357		0.492187	0.495939	0.363794		8.21797	8.14527	8.53112
E2 (5 µg/mL)	2.93627	2.3263	3.072		0.452914	0.361037	0.445878		6.48306	6.44338	6.88978
E2 + AM630	3.1199	3.23806	3.15024		0.43615	0.423654	0.440441		7.15328	7.64318	7.15246
E3 (5 µg/mL)	4.35373	4.66343	2.90857		0.476134	0.497705	0.396432		9.14391	9.36987	7.33687
E3 + AM630	4.18582	4.79478	3.01		0.472713	0.500182	0.366718		8.8549	9.58607	8.20793

## Sheet: C
PANEL C
AMG9810	DiI-oxLDL (µg/mL)				protein concentration (mg/mL)				µg DiI-oxLDL/mg protein
	n=1	n=2	n=3		n=1	n=2	n=3		n=1	n=2	n=3
Control	9.63774	6.68272	9.31871		0.731552	0.470109	0.816801		13.1744	14.2153	11.4088
AMG9810 (5 µM)	3.11929	5.58631	7.93702		0.367951	0.471823	0.860745		8.47745	11.8398	9.2211
E1 (2 µg/mL)	5.12739	5.64317	4.98632		0.481851	0.459273	0.604681		10.641	12.2872	8.24619
E1 + AMG9810	5.85275	3.68679	1.78429		0.855652	0.488554	0.373243		6.8401	7.54632	4.7805
E2 (5 µg/mL)	7.03289	7.39504	5.02019		0.692753	0.718728	0.701665		10.1521	10.2891	7.15468
E2 + AMG9810	5.22155	4.86601	1.54488		0.860905	0.788878	0.345688		6.06519	6.16826	4.469
E3 (5 µg/mL)	7.43694	7.41399	6.10326		0.72715	0.71899	0.689794		10.2275	10.3117	8.84794
E3 + AMG9810	5.79581	6.18619	1.77857		0.757995	0.873331	0.364066		7.64624	7.08345	4.88531

## Sheet: D
PANEL D
Capsaisin	DiI-oxLDL (µg/mL)				protein concentration (mg/mL)				µg DiI-oxLDL/mg protein
	n=1	n=2	n=3		n=1	n=2	n=3		n=1	n=2	n=3
Control	1.84351	1.88693	1.8126		0.247852	0.246596	0.232911		7.43791	7.65192	7.78238
Capsaisin (50 µm)	1.64554	1.88889	1.84585		0.230818	0.241417	0.225799		8.93521	7.82417	8.17477
E1 (2 µg/mL)	1.28052	1.30516	1.1784		0.2849	0.284314	0.216538		4.49461	4.59057	5.44202
E1 + Capsaisin	1.17879	1.15845	1.1428		0.248398	0.228575	0.217358		4.74559	5.06814	5.2577
E2 (5 µg/mL)	1.0356	0.934664	1.03991		0.261168	0.238607	0.230648		3.96527	3.91717	4.50862
E2 + Capsaisin	1.17997	0.958529	1.04108		0.262659	0.223051	0.226414		4.4924	4.29736	4.59812
E3 (5 µg/mL)	1.20383	1.02504	1.07316		0.257276	0.233675	0.215633		4.67916	4.3866	4.97679
E3 + Capsaisin	1.03912	0.988263	1.02465		0.242304	0.236195	0.226641		4.28851	4.18409	4.52102

## Sheet: E
PANEL E
CID160246	DiI-oxLDL (µg/mL)				protein concentration (mg/mL)				µg DiI-oxLDL/mg protein
	n=1	n=2	n=3		n=1	n=2	n=3		n=1	n=2	n=3
Control	4.86016	4.99492	4.26328		0.327689	0.335687	0.300947		14.8316	14.8797	14.1662
CID160246 (8 µM)	4.80039	4.94414	3.85		0.306327	0.323581	0.261802		15.6708	15.2794	14.7058
E1 (2 µg/mL)	3.23242	3.26321	3.25765		0.325631	0.321543	0.324617		9.92665	10.1486	10.0354
E1 + CID160246	3.33867	3.26797	2.04102		0.316927	0.323095	0.187257		10.5345	10.1146	10.8996
E2 (5 µg/mL)	3.25935	3.54414	3.9939		0.296795	0.31423	0.344692		10.9818	11.2788	11.5869
E2 + CID160246	2.83359	3.02852	2.76172		0.279367	0.325509	0.316316		10.1429	9.30395	8.73089
E3 (5 µg/mL)	2.82018	2.45885	3.45078		0.331646	0.310976	0.292472		8.50359	7.90687	11.7987
E3 + CID160246	3.04688	3.02148	3.09258		0.325144	0.312091	0.316542		9.37086	9.68142	9.76989

## Sheet: F
PANEL F
GSK1016790A	DiI-oxLDL (µg/mL)				protein concentration (mg/mL)				µg DiI-oxLDL/mg protein
	n=1	n=2	n=3		n=1	n=2	n=3		n=1	n=2	n=3
Control	3.87037	4.21543	4.26789		0.82718	0.951682	0.900184		4.67899	4.42946	4.74114
GSK (10 µM)	5.02912	5.99864	5.481		0.879946	0.921548	0.908491		5.71526	6.5093	6.03308
E1 (2 µg/mL)	3.03567	2.99021	2.72091		0.914416	0.828316	0.906512		3.31979	3.60998	3.00152
E1 + GSK	3.94381	4.18862	4.1723		0.995699	0.942178	0.997268		3.96085	4.44568	4.18373
E2 (5 µg/mL)	2.22896	2.44812	2.52506		0.845438	0.878742	0.919328		2.63645	2.78594	2.74664
E2 + GSK	3.05316	3.06715	3.22569		0.985242	1.01194	0.928543		3.09889	3.03096	3.47393
E3 (5 µg/mL)	3.13826	3.46118	3.35976		0.893641	0.936656	0.948252		3.51177	3.69525	3.5431
E3 + GSK	4.10935	4.18746	4.0394		0.970915	0.967302	0.958591		4.23245	4.32901	4.2139

## Sheet: G
PANEL G
HC067047	DiI-oxLDL (µg/mL)				protein concentration (mg/mL)				µg DiI-oxLDL/mg protein
	n=1	n=2	n=3		n=1	n=2	n=3		n=1	n=2	n=3
Control	10.4791	10.6074	10.6109		1.15959	1.15196	1.13223		9.03689	9.20814	9.37169
HC (10 µM)	11.7887	9.5409	10.2981		1.15484	1.02458	1.04692		10.208	9.312	9.83655
E1 (2 µg/mL)	8.40639	8.43204	8.77361		1.09625	1.06536	1.09906		7.66835	7.91469	7.98279
E1 + HC	8.95314	8.79576	8.50198		1.18885	1.15321	1.14671		7.53089	7.62716	7.41427
E2 (5 µg/mL)	7.15435	7.46678	6.97249		1.05958	1.08359	1.01219		6.75206	6.89081	6.88854
E2 + HC	7.95174	7.47843	7.7862		1.16738	1.13305	1.12171		6.81158	6.6003	6.94136
E3 (5 µg/mL)	8.84355	8.59175	8.85055		1.1283	1.12169	1.08357		7.83794	7.65961	8.16795
E3 + HC	9.37048	9.51387	8.94031		1.08306	1.12227	1.11804		8.65182	8.47735	7.99638

## Sheet: H
PANEL H
ML184	DiI-oxLDL (µg/mL)				protein concentration (mg/mL)				µg DiI-oxLDL/mg protein
	n=1	n=2	n=3		n=1	n=2	n=3		n=1	n=2	n=3
Control	1.29062	1.38085	1.33637		0.475141	0.478513	0.466921		2.71629	2.88571	2.86208
ML184 (10 µM)	0.640585	0.711109	0.734616		0.48987	0.508009	0.537768		1.30766	1.39979	1.36605
E1 (2 µg/mL)	0.60106	0.637244	0.582507		0.46991	0.49592	0.514289		1.2791	1.28497	1.13265
E1 + ML184	0.662365	0.698433	0.672966		0.507005	0.555312	0.547303		1.30643	1.25773	1.2296
E2 (5 µg/mL)	0.375663	0.430053	0.464277		0.471382	0.490432	0.498881		0.796939	0.876885	0.930637
E2 + ML184	0.538373	0.583084	0.564761		0.489629	0.556735	0.580301		1.09955	1.04733	0.973222
E3 (5 µg/mL)	0.640585	0.711109	0.734616		0.48987	0.508009	0.537768		1.30766	1.39979	1.36605
E3 + ML184	0.835446	0.858032	0.830721		0.504648	0.53495	0.58072		1.6555	1.60395	1.4305
