# Supplementary material for: Cannabis sativa extracts inhibit LDL oxidation and the formation of foam cells in vitro, acting as potential multi-step inhibitors of atherosclerosis development
Source: PLoS One. 2024 Dec 20;19(12):e0310777. doi: 10.1371/journal.pone.0310777 (PMC11661628; doi:10.1371/journal.pone.0310777)
Supplement: S1 File — (ZIP) [file pone.0310777.s014.zip › Figure 6.xlsx]

## Sheet: A
PANEL A
-oxLDL		n=1	n=2	n=3		+oxLDL		n=1	n=2	n=3
OLR1	control	36.5127	19.6797	29.706		OLR1	control	69.8929	75.9002	34.0495
	E1	33.7437	21.1325	24.2413			E1	85.7174	51.4622	22.1662
	E2	19.7789	24.7221	24.2394			E2	52.4448	50.6281	27.0265
	E3	14.749	20.2833	12.4444			E3	67.0931	56.1894	35.1808
GAPDH	control	14.4823	13.5507	19.5837		GAPDH	control	24.2599	27.6001	10.2744
	E1	35.1425	28.4072	26.8581			E1	35.88	35.4423	20.1878
	E2	35.7088	25.9516	18.6008			E2	33.4044	34.9883	22.9038
	E3	32.6567	21.841	32.9297			E3	39.8178	41.8076	38.449

## Sheet: B
PANEL B
+oxLDL		n=1	n=2	n=3
CD36	control	26.2304	35.8776	23.9615
	E1	28.8444	9.5769	14.1235
	E2	12.1592	14.2327	12.7573
	E3	16.5642	6.30901	11.0189
GAPDH	control	24.2599	27.6001	10.2744
	E1	35.88	35.4423	20.1878
	E2	33.4044	34.9883	22.9038
	E3	39.8178	41.8076	38.449

## Sheet: C
PANEL C
-oxLDL		n=1	n=2	n=3		+oxLDL		n=1	n=2	n=3	n=4
SRA1	control	20.3337	16.4668	13.5241		SRA1	control	22.4	18.4	29.2	22.2
	E1	15.4946	16.3905	11.826			E1	24.3	20.8	26.4	26.2
	E2	10.5718	14.8861	21.7737			E2	17.3	15.5	17.5	18.3
	E3	12.9812	11.6339	23.179			E3	11.4	18.5	11	19.4
GAPDH	control	34.9892	26.1793	36.9751		GAPDH	control	56.2	48.6	54.3	51.5
	E1	33.086	23.397	35.4988			E1	69	57.3	51.9	54.3
	E2	31.8038	27.5935	34.4282			E2	60.6	51.7	47.6	53.2
	E3	30.2112	34.1928	32.4127			E3	53.2	57.7	39.9	55.5
