# Supplementary material for: Cannabis sativa extracts inhibit LDL oxidation and the formation of foam cells in vitro, acting as potential multi-step inhibitors of atherosclerosis development
Source: PLoS One. 2024 Dec 20;19(12):e0310777. doi: 10.1371/journal.pone.0310777 (PMC11661628; doi:10.1371/journal.pone.0310777)
Supplement: S1 File — (ZIP) [file pone.0310777.s014.zip › Figure 7.xlsx]

## Sheet: A
PANEL A
+oxLDL						+oxLDL						phospho p65/total p65	+oxLDL
phospho p65	n=1	n=2	n=3	n=4		total p65	n=1	n=2	n=3	n=4			n=1	n=2	n=3	n=4
Control	27.5	53.4	41.9	20.9		Control	115	107	157	102		Control	0.23913	0.499065	0.266879	0.204902
E1	40.8	46.5	34.2	27.9		E1	218	185	229	184		E1	0.187156	0.251351	0.149345	0.15163
E2	28.6	34.3	25.8	29.2		E2	195	143	204	185		E2	0.146667	0.23986	0.126471	0.157838
E3	50.1	48.4	40.7	32.1		E3	204	143	187	169		E3	0.245588	0.338462	0.217647	0.189941

## Sheet: B
PANEL B
-oxLDL						-oxLDL						phospho IκBα/total IκBα	-oxLDL
total IκBα	n=1	n=2	n=3			phospho IκBα	n=1	n=2	n=3				n=1	n=2	n=3
Control	1647.72	1589.03	1960.23			Control	1152.36	1706.15	1148.69			Control	0.699364	0.870383	0.722886
E1	2196.28	2296.1	1819.55			E1	777.577	758.406	1173.67			E1	0.354043	0.41681	0.511157
E2	4710.35	3702.76	1853.38			E2	1670.84	671.406	1481.33			E2	0.354717	0.362261	0.40006
E3	3103.22	2483.37	1031.82			E3	419.577	110.971	889.841			E3	0.135207	0.107549	0.35832
+oxLDL						+oxLDL						phospho IκBα/total IκBα	+oxLDL
total IκBα	n=1	n=2	n=3	n=4		phospho IκBα	n=1	n=2	n=3	n=4			n=1	n=2	n=3	n=4
Control	57.9	74.7	62.5	75.3		Control	48.6	105	39	83.7		Control	0.839378	1.40562	0.624	1.11155
E1	123	121	126	126		E1	92.5	142	69.6	93.6		E1	0.752033	1.17355	0.552381	0.742857
E2	109	93.4	82.3	119		E2	75.9	121	64	77.1		E2	0.69633	1.2955	0.777643	0.647899
E3	107	139	86.9	121		E3	66.5	93.4	31.4	81.3		E3	0.621495	0.671942	0.361335	0.671901
